# Supplementary material for: Multiple Sclerosis: MicroRNA Expression Profiles Accurately Differentiate Patients with Relapsing-Remitting Disease from Healthy Controls
Source: PLoS One. 2009 Oct 13;4(10):e7440. doi: 10.1371/journal.pone.0007440 (PMC2757919; doi:10.1371/journal.pone.0007440)
Supplement: Table S1 — (0.21 MB XLS) [file pone.0007440.s003.xls]

## Sheet: 15_dmat_MSVSNormalPAPER.txt
	median g1	median g2	qmedian	logqmedian	ttest_rawp	ttest_adjp	AUC	limma_rawp	limma_adjp
hsa-miR-145	474.928	150.87	3.14794	1.14675	1.68627e-10	1.45694e-07	0.958333	1.04676e-10	8.91099e-08
hsa-miR-186	221.159	57.8261	3.82455	1.34144	6.67949e-10	2.88554e-07	0.971429	2.06273e-10	8.91099e-08
hsa-miR-664	563.351	239.837	2.34889	0.853944	1.82136e-07	5.24551e-05	0.913095	5.46997e-07	5.25117e-05
hsa-miR-20b	2197.85	4746.01	0.463093	-0.769827	8.56857e-07	0.000148065	0.0642857	5.89892e-08	1.68619e-05
hsa-miR-422a	309.874	148.899	2.08111	0.732901	8.35013e-07	0.000148065	0.866667	1.1014e-06	9.51606e-05
hsa-miR-142-3p	171.558	21.7101	7.9022	2.06714	1.07279e-06	0.000154481	0.938095	2.51163e-07	4.3401e-05
hsa-miR-584	266.721	76.7246	3.47634	1.24598	1.26778e-06	0.000156481	0.880952	0.000424663	0.0058367
hsa-miR-223	4131.06	1986.45	2.07963	0.732188	1.50158e-06	0.00016217	0.959524	7.80644e-08	1.68619e-05
hsa-miR-1275	164.254	92.3478	1.77864	0.57585	1.70089e-06	0.000163285	0.919048	5.27185e-07	5.25117e-05
hsa-miR-491-5p	192.594	118.522	1.62497	0.485489	3.2806e-06	0.000283444	0.878571	1.52965e-05	0.000881077
hsa-miR-151-3p	803.6	466.196	1.72374	0.544496	5.87896e-06	0.000461766	0.87381	2.4417e-05	0.00109598
hsa-miR-92b*	306.373	138.942	2.20504	0.790747	6.94327e-06	0.000499915	0.914286	3.6371e-07	4.48921e-05
hsa-let-7c	1419.23	760.741	1.86559	0.623578	9.42466e-06	0.000626377	0.870238	7.44533e-05	0.0022182
hsa-miR-216a	162	254.458	0.636646	-0.451541	1.13033e-05	0.000697573	0.0547619	3.37153e-07	4.48921e-05
hsa-miR-367	72.6522	129.406	0.561429	-0.57727	1.32074e-05	0.000736487	0.130952	0.00412467	0.0280846
hsa-miR-942	89.7899	25.9565	3.45924	1.24105	1.36386e-05	0.000736487	0.87619	4.17008e-06	0.00027715
hsa-miR-106a	7380.06	11157.2	0.661461	-0.413305	1.66034e-05	0.000843844	0.134524	0.000147812	0.00293088
hsa-miR-302b	40.2899	10.7826	3.73656	1.31817	2.30298e-05	0.00105723	0.871429	2.79069e-05	0.00109598
hsa-miR-365	190.928	108.478	1.76005	0.565344	2.32492e-05	0.00105723	0.857143	0.000126338	0.00287252
hsa-miR-140-5p	77.3478	34.8696	2.2182	0.796698	2.63885e-05	0.00113998	0.861905	4.46179e-05	0.00148269
hsa-miR-30e	552.291	306.386	1.8026	0.589229	2.88721e-05	0.00118788	0.844048	2.59128e-05	0.00109598
hsa-miR-22*	138.212	83.3043	1.65912	0.506288	3.37286e-05	0.00130226	0.852381	2.70643e-05	0.00109598
hsa-miR-185*	55.471	14.8696	3.73051	1.31654	3.46665e-05	0.00130226	0.904762	1.28112e-05	0.000790631
hsa-miR-361-3p	260.568	145.884	1.78613	0.580051	3.81293e-05	0.00137265	0.836905	9.814e-05	0.00273526
hsa-miR-1301	185.935	272.014	0.683547	-0.380459	4.02698e-05	0.00139172	0.127381	0.00015258	0.00293088
hsa-miR-1909	186.116	145.507	1.27908	0.246144	4.67435e-05	0.00155332	0.864286	0.000166196	0.00305518
hsa-miR-107	776.42	1830.7	0.42411	-0.857761	6.90894e-05	0.00221086	0.097619	1.68764e-06	0.000132556
hsa-miR-18a*	386.087	186.797	2.06688	0.72604	8.85725e-05	0.00263885	0.867857	2.06921e-05	0.00105165
hsa-miR-146a	371.232	220.442	1.68403	0.521192	8.66695e-05	0.00263885	0.819048	8.93328e-05	0.00257279
hsa-miR-501-5p	110.254	62.8986	1.75288	0.56126	9.49872e-05	0.00273563	0.859524	0.00013289	0.00293088
hsa-miR-891a	100.196	139.101	0.720306	-0.328079	0.000101331	0.00282418	0.17381	0.000656455	0.0069168
hsa-miR-598	113.884	72.5652	1.5694	0.450695	0.000110447	0.00298208	0.828571	0.00011704	0.00287252
hsa-miR-1272	135.899	188.957	0.719205	-0.329608	0.000114135	0.00298827	0.127381	0.000112619	0.00287252
hsa-miR-625	245.161	104.71	2.34133	0.85072	0.000124379	0.00304567	0.833333	0.000289377	0.00463003
hsa-miR-367*	81.1087	130.319	0.622387	-0.474194	0.000126903	0.00304567	0.166667	0.000105724	0.00285456
hsa-miR-613	41.0435	7.7971	5.26394	1.66088	0.000126174	0.00304567	0.841667	0.000158224	0.00297186
hsa-miR-103	3700.14	7765.25	0.4765	-0.741289	0.000149127	0.00348231	0.163095	2.78119e-05	0.00109598
hsa-miR-199a-5p	544.745	340.71	1.59885	0.469285	0.000154245	0.00350704	0.828571	0.000147117	0.00293088
hsa-miR-513b	44.6232	74.9565	0.595321	-0.518655	0.000186223	0.00397463	0.147619	6.57277e-05	0.00210329
hsa-miR-30a	583.797	373.725	1.5621	0.446034	0.000188611	0.00397463	0.765476	0.000238666	0.00404329
hsa-miR-125a-5p	430.746	212.471	2.02732	0.706714	0.000184179	0.00397463	0.821429	0.000141501	0.00293088
hsa-miR-212	49.8406	72.8841	0.683834	-0.38004	0.000206673	0.00425156	0.183333	0.00165224	0.0133375
hsa-miR-362-5p	283.077	169.536	1.66971	0.512652	0.000237558	0.00477326	0.817857	0.000226886	0.0039206
hsa-miR-29c	783.3	501.587	1.56164	0.445739	0.000251804	0.00492113	0.794048	0.000248846	0.00413467
hsa-miR-499-3p	114.377	151.232	0.756301	-0.279316	0.000256309	0.00492113	0.142857	0.000311197	0.00476263
hsa-miR-96*	192.551	290.623	0.662544	-0.411668	0.000283599	0.00532673	0.178571	0.000113128	0.00287252
hsa-miR-1251	152.275	190.116	0.800961	-0.221944	0.000309703	0.00569326	0.185714	0.000481236	0.00593982
hsa-miR-451	3617.16	1179.56	3.06654	1.12055	0.00041242	0.00659494	0.878571	3.589e-06	0.000258408
hsa-miR-17*	691.837	882.489	0.783961	-0.243396	0.000385915	0.00659494	0.163095	0.000571176	0.00666887
hsa-miR-675	286.22	200.859	1.42498	0.354159	0.000377642	0.00659494	0.771429	0.000425592	0.0058367
hsa-miR-556-5p	141.072	196.957	0.716262	-0.333709	0.00042745	0.00659494	0.192857	0.0007594	0.00781097
hsa-let-7d*	120.913	69.1594	1.74832	0.558657	0.000422482	0.00659494	0.80119	0.000284975	0.00463003
hsa-miR-559	65.9855	98.6232	0.669067	-0.401871	0.000415642	0.00659494	0.178571	0.0145251	0.072708
hsa-miR-1180	148.268	75.5072	1.96363	0.674794	0.000419272	0.00659494	0.811905	0.000471674	0.00593982
hsa-miR-525-5p	110.254	138.783	0.794434	-0.230125	0.000391752	0.00659494	0.192857	0.00107254	0.00985822
hsa-miR-607	110.667	145.13	0.762532	-0.27111	0.00037834	0.00659494	0.190476	0.000477262	0.00593982
hsa-miR-221*	115.319	162.145	0.711208	-0.34079	0.000453805	0.00687872	0.184524	0.000307447	0.00476263
hsa-miR-606	96.7536	154.696	0.625445	-0.469292	0.000477166	0.00710813	0.170238	0.000123164	0.00287252
hsa-miR-939	135.348	70.7536	1.91295	0.648644	0.000501911	0.00722752	0.821429	0.000613597	0.00671073
hsa-miR-574-3p	845.872	1586.82	0.53306	-0.62912	0.000495105	0.00722752	0.178571	0.00013708	0.00293088
hsa-miR-214	270.623	441.326	0.613205	-0.489057	0.000556014	0.00766807	0.233333	0.000321284	0.00478603
hsa-miR-208b	85.5725	127.072	0.673415	-0.395394	0.000568005	0.00766807	0.197619	0.0223154	0.0971398
hsa-miR-188-3p	165.384	210.152	0.786973	-0.239562	0.00056584	0.00766807	0.197619	0.000334007	0.00489122
hsa-miR-491-3p	104.514	138.942	0.752217	-0.284731	0.000560144	0.00766807	0.189286	0.000611309	0.00671073
hsa-miR-550*	527.968	334.797	1.57698	0.455512	0.000577524	0.00767662	0.814286	0.000314201	0.00476263
hsa-miR-1227	130.601	82.7826	1.57764	0.455932	0.000622188	0.00814501	0.777381	0.00138372	0.0118369
hsa-miR-92b	387.514	278.428	1.3918	0.330595	0.000631703	0.00814614	0.810714	0.000508117	0.00615358
hsa-miR-330-3p	275.54	459.964	0.599047	-0.512415	0.000683776	0.00868798	0.135714	2.9196e-05	0.00109675
hsa-miR-130b*	65.5	23.4783	2.78981	1.02598	0.000706507	0.0088467	0.836905	0.000219754	0.00387484
hsa-miR-655	56.8841	92.4928	0.615011	-0.486115	0.000720598	0.00889424	0.211905	0.000788438	0.00792105
hsa-miR-580	64.0145	79.0725	0.809567	-0.211255	0.000834361	0.0101533	0.209524	0.000365113	0.00517143
hsa-miR-378*	98.4058	61.5362	1.59915	0.469474	0.000887941	0.010286	0.791667	0.000610627	0.00671073
hsa-miR-629	272.014	37.1014	7.33164	1.9922	0.000887146	0.010286	0.804762	7.1272e-05	0.00219925
hsa-miR-20a	4310.88	6312.76	0.682883	-0.381431	0.00087005	0.010286	0.233333	0.000988775	0.00947336
hsa-miR-136*	77.5652	119.971	0.646533	-0.436131	0.000892883	0.010286	0.185714	0.00219797	0.0170791
hsa-miR-331-3p	1444.55	861.174	1.67741	0.517253	0.000940381	0.0106906	0.804762	0.000452148	0.00593982
hsa-miR-92a-2*	34.8261	14.8696	2.34211	0.85105	0.000986124	0.0110651	0.788095	0.0014826	0.0124366
hsa-miR-195	521.388	752.033	0.693305	-0.366286	0.00105161	0.0116486	0.211905	0.000608832	0.00671073
hsa-miR-380*	112.732	150.87	0.747214	-0.291403	0.00114183	0.0124879	0.219048	0.00221396	0.0170791
hsa-miR-765	105.58	60.9855	1.73123	0.54883	0.00116348	0.0125656	0.772619	0.00128529	0.0114803
hsa-miR-497	183.319	219.482	0.835234	-0.180043	0.00123657	0.0131901	0.214286	0.00216444	0.0170007
hsa-miR-148a	676.021	882.489	0.766039	-0.266523	0.00130964	0.0137991	0.205952	0.00190579	0.0151064
hsa-miR-20a*	167.638	210.152	0.797697	-0.226027	0.00140327	0.0144336	0.154762	0.00043631	0.00589019
hsa-miR-1908	1736.03	882.489	1.9672	0.676612	0.00139951	0.0144336	0.817857	0.00015265	0.00293088
hsa-miR-875-5p	34.3116	65.9275	0.520444	-0.653073	0.00142546	0.0144894	0.220238	0.000590171	0.00671073
hsa-miR-658	98.7681	54.2609	1.82025	0.598972	0.00153755	0.015447	0.804762	0.000346998	0.00499678
hsa-miR-7	179.841	71.2174	2.52523	0.926334	0.00156094	0.0155018	0.82619	0.000216238	0.00387484
hsa-miR-593*	284.024	397	0.715425	-0.334879	0.00162227	0.0159278	0.221429	0.000776291	0.00789077
hsa-miR-181b	105.29	61.9275	1.70021	0.530752	0.00170443	0.0163625	0.782143	0.000706829	0.00735784
hsa-miR-99a	221.007	129.406	1.70786	0.535242	0.00168707	0.0163625	0.797619	0.0013601	0.0118096
hsa-miR-1283	128.471	154.696	0.830476	-0.185756	0.00184451	0.0169538	0.195238	0.00102116	0.00959002
hsa-miR-362-3p	364.58	230.297	1.58308	0.459375	0.00183318	0.0169538	0.788095	0.000628172	0.00678426
hsa-miR-601	56.4203	15.8261	3.56502	1.27117	0.00181606	0.0169538	0.786905	0.0082118	0.0485959
hsa-miR-452*	319.906	626.275	0.510807	-0.671764	0.00180099	0.0169538	0.132143	4.28915e-05	0.00148233
hsa-miR-19b	10673.6	8880.03	1.20198	0.183967	0.00192061	0.0174674	0.794048	0.00128888	0.0114803
hsa-miR-24	1323.37	1986.45	0.6662	-0.406165	0.00194758	0.0175282	0.111905	2.00328e-05	0.00105165
hsa-miR-216b	162.145	245.543	0.660351	-0.414983	0.00196929	0.0175305	0.211905	0.000570167	0.00666887
hsa-miR-1254	158.13	180.667	0.875261	-0.133233	0.0020087	0.0175305	0.227381	0.00516867	0.0333264
hsa-miR-568	119.514	164.638	0.725924	-0.32031	0.00199134	0.0175305	0.261905	0.00934401	0.0527662
hsa-miR-519e*	58.8116	96.7246	0.608031	-0.497529	0.00213444	0.0184416	0.240476	0.00161473	0.0131615
hsa-miR-621	302.585	486.196	0.622353	-0.474248	0.00221466	0.0187595	0.204762	0.000469079	0.00593982
hsa-miR-500	487.913	327	1.49209	0.400177	0.0022132	0.0187595	0.767857	0.000818602	0.00812956
hsa-miR-29a	838.004	654.748	1.27989	0.246772	0.00233177	0.0193716	0.742857	0.00265433	0.0197702
hsa-miR-744	610.478	976.183	0.625373	-0.469407	0.00231802	0.0193716	0.205952	0.000834035	0.0081887
hsa-miR-106b	12722.4	16568.3	0.767878	-0.264125	0.00241614	0.0198813	0.241667	0.00441127	0.0295452
hsa-miR-1207-5p	833.516	351.638	2.37038	0.863052	0.00250766	0.0204398	0.802381	0.000121625	0.00287252
hsa-miR-181a-2*	159.812	102.58	1.55793	0.443355	0.00254493	0.0205497	0.785714	0.00157408	0.0129525
hsa-miR-1268	460.226	227.79	2.0204	0.703295	0.00260131	0.0208105	0.77381	0.00139939	0.0118536
hsa-miR-1234	292.14	381.116	0.766539	-0.265869	0.00270417	0.0214349	0.240476	0.000858784	0.00833696
hsa-miR-1206	58.8986	94.8696	0.620837	-0.476686	0.00297887	0.0233977	0.254762	0.00689137	0.0422279
hsa-miR-574-5p	615.973	1245.45	0.494579	-0.704049	0.00300677	0.023404	0.157143	4.01355e-05	0.00144488
hsa-miR-33a	139.386	175.159	0.795766	-0.22845	0.00305173	0.0235419	0.258333	0.00507886	0.0332435
hsa-miR-32*	36.3986	64.4058	0.565144	-0.570675	0.00310155	0.0235727	0.209524	0.00153898	0.0127853
hsa-miR-9*	113.29	145.884	0.776575	-0.252863	0.00313287	0.0235727	0.235714	0.00492517	0.0324835
hsa-miR-544	60.7319	82.2174	0.738674	-0.302898	0.00313757	0.0235727	0.270238	0.0200735	0.0898627
hsa-miR-628-3p	254.342	172.928	1.4708	0.385809	0.00328601	0.0238581	0.77381	0.0052208	0.0334131
hsa-miR-217	172.246	253.605	0.679191	-0.386852	0.00328315	0.0238581	0.214286	0.0012144	0.0110446
hsa-miR-1912	185.645	228.413	0.81276	-0.20732	0.00327051	0.0238581	0.184524	0.000512799	0.00615358
hsa-miR-646	252.841	351.638	0.71904	-0.329839	0.00323568	0.0238581	0.2	0.000641012	0.00683746
hsa-miR-1	34.5507	58.5797	0.589807	-0.52796	0.00352319	0.0251573	0.245238	0.0362935	0.130657
hsa-miR-1266	128.994	168.957	0.763473	-0.269878	0.00351351	0.0251573	0.202381	0.00104763	0.00973284
hsa-miR-488*	103.058	117.42	0.877685	-0.130468	0.00357532	0.0253203	0.271429	0.00364865	0.0254229
hsa-miR-148b	586.446	760.741	0.770887	-0.260213	0.00376345	0.0264247	0.280952	0.00448995	0.0298409
hsa-miR-509-3-5p	243.754	388.942	0.626709	-0.467272	0.00379243	0.0264247	0.228571	0.00166719	0.0133375
hsa-miR-503	311.701	413.147	0.754456	-0.281758	0.00396229	0.0273874	0.282143	0.0107345	0.0586998
hsa-miR-29c*	53.1739	17.8551	2.97808	1.09128	0.00400081	0.0274342	0.740476	0.0332204	0.124793
hsa-miR-1300	49.3333	78.029	0.632244	-0.45848	0.00414206	0.028179	0.280952	0.0234196	0.100171
hsa-miR-1224-5p	71.3043	45.3043	1.5739	0.453554	0.00422888	0.0285449	0.754762	0.00362201	0.0254229
hsa-miR-1225-5p	134.486	81.4493	1.65116	0.501476	0.00436799	0.0292554	0.735714	0.0123545	0.0646929
hsa-miR-183*	185.891	128.728	1.44406	0.367458	0.00443546	0.0294787	0.757143	0.0108752	0.058853
hsa-miR-648	58.0145	87.4203	0.663627	-0.410035	0.00448807	0.0296007	0.230952	0.0267102	0.109373
hsa-miR-17	6477.04	8291.66	0.781151	-0.246987	0.00456204	0.0296361	0.208333	0.0243937	0.103315
hsa-miR-182	2246.06	3318.12	0.676909	-0.390219	0.00454338	0.0296361	0.238095	0.00136685	0.0118096
hsa-miR-33a*	94.7536	130.522	0.72596	-0.32026	0.00493274	0.0318051	0.227381	0.00326796	0.0237271
hsa-miR-27a*	67.6667	85.8116	0.788549	-0.23756	0.00505917	0.0323787	0.271429	0.00769353	0.046484
hsa-miR-548a-5p	36.3986	60.6087	0.60055	-0.509909	0.0053012	0.0336782	0.296429	0.00999828	0.0560943
hsa-miR-1271	257.145	308.676	0.833058	-0.182651	0.0053745	0.0338947	0.297619	0.005163	0.0333264
hsa-miR-1258	14.8261	1	14.8261	2.69639	0.00546343	0.0342058	0.766667	0.000469906	0.00593982
hsa-miR-1302	52.9275	77.1884	0.685693	-0.377326	0.00558393	0.0347087	0.265476	0.0192965	0.086834
hsa-let-7i*	266.213	327	0.814107	-0.205664	0.00591613	0.036511	0.24881	0.00300436	0.022186
hsa-miR-410	119.072	170.725	0.697453	-0.36032	0.00597503	0.036613	0.320238	0.0109188	0.058853
hsa-miR-1280	4417.49	2336.82	1.89039	0.636782	0.00616522	0.03725	0.74881	0.003424	0.0246528
hsa-miR-144	2425.46	3619.36	0.670135	-0.400277	0.00612463	0.03725	0.253571	0.0166057	0.079785
hsa-miR-328	162.717	65.9275	2.46812	0.903459	0.00637009	0.0382205	0.742857	0.00898992	0.0517819
hsa-miR-1226	120.783	93.913	1.28611	0.251623	0.00668209	0.039816	0.763095	0.00577749	0.036704
hsa-miR-570	105.159	128.435	0.818777	-0.199944	0.00683925	0.0404734	0.252381	0.0322004	0.122509
hsa-miR-487a	97.1812	129.391	0.751064	-0.286264	0.00712295	0.0410064	0.27619	0.0106997	0.0586998
hsa-miR-132*	19.587	7.7971	2.51208	0.921112	0.00716662	0.0410064	0.754762	0.00352864	0.0251962
hsa-miR-622	99.6014	127.232	0.782834	-0.244835	0.00714522	0.0410064	0.264286	0.00659653	0.0410029
hsa-miR-374b	403.394	582.31	0.692748	-0.367089	0.00707501	0.0410064	0.265476	0.0353223	0.129316
hsa-miR-221	218.021	143.913	1.51495	0.415381	0.00702679	0.0410064	0.742857	0.0037529	0.02594
hsa-miR-27b*	72.8116	96.7246	0.752772	-0.283993	0.00738381	0.0419711	0.267857	0.0171156	0.0808079
hsa-miR-1299	44.6232	32.4928	1.37333	0.317237	0.00755368	0.0423791	0.733333	0.00424721	0.0286687
hsa-miR-885-3p	304.963	180.667	1.68799	0.523536	0.00753668	0.0423791	0.780952	0.00132821	0.0117099
hsa-miR-548a-3p	107.754	138.942	0.775529	-0.254209	0.00776105	0.0432616	0.264286	0.00315284	0.0230852
hsa-let-7b	2614.81	1419.23	1.84241	0.611075	0.00793613	0.043954	0.771429	0.00227936	0.0174281
hsa-miR-202*	120.471	149.449	0.8061	-0.215548	0.0082001	0.0451267	0.269048	0.00828824	0.0487145
hsa-miR-631	174.362	200.859	0.868084	-0.141466	0.00832878	0.0455447	0.285714	0.022358	0.0971398
hsa-miR-34c-3p	121.442	162.768	0.746105	-0.29289	0.00861123	0.0467931	0.233333	0.00614125	0.0387302
hsa-miR-31*	187.145	243.993	0.76701	-0.265255	0.00868908	0.046921	0.25119	0.00767699	0.046484
hsa-miR-1247	114.167	85.6087	1.33359	0.287873	0.00879719	0.0472098	0.754762	0.0225254	0.0971398
hsa-miR-1245	67.1812	83.8551	0.801158	-0.221697	0.00911414	0.0486088	0.3	0.0109668	0.058853
hsa-miR-515-5p	229.877	250.486	0.917725	-0.0858575	0.00921235	0.0488311	0.345238	0.00678105	0.0418487
hsa-miR-376b	92.3623	121.101	0.762685	-0.27091	0.00928774	0.0489305	0.266667	0.0354954	0.129401
hsa-miR-192*	144.304	154.913	0.931518	-0.0709394	0.00941865	0.0493195	0.328571	0.0168066	0.079785
hsa-miR-924	36.3333	46.6232	0.779297	-0.249362	0.00967373	0.05035	0.283333	0.0312655	0.121136
hsa-miR-30d	6477.04	4980.56	1.30046	0.26272	0.00984957	0.0505918	0.740476	0.00916398	0.05209
hsa-let-7g	1082.47	610.611	1.77277	0.572544	0.00988009	0.0505918	0.703571	0.000997773	0.00947336
hsa-miR-508-5p	143.464	178.667	0.802969	-0.219439	0.00989585	0.0505918	0.20119	0.00239201	0.0181289
hsa-miR-29b	479.127	340.71	1.40626	0.340933	0.0100681	0.0511696	0.786905	0.00254409	0.0191138
hsa-miR-34a	69.0072	50.8116	1.3581	0.306087	0.0104719	0.0529106	0.720238	0.00818322	0.0485959
hsa-miR-30e*	119.935	86.3913	1.38827	0.328061	0.0107029	0.0537632	0.707143	0.0177462	0.0828797
hsa-miR-564	174.558	219.962	0.793583	-0.231198	0.0108538	0.0539237	0.239286	0.0544461	0.17044
hsa-miR-489	199.232	288.616	0.690301	-0.370627	0.011044	0.0539237	0.329762	0.0122235	0.0644405
hsa-miR-139-5p	215.166	247.152	0.87058	-0.138596	0.0109642	0.0539237	0.364286	0.0225925	0.0971398
hsa-miR-874	243.508	210.152	1.15872	0.147319	0.0110311	0.0539237	0.740476	0.0101827	0.0563962
hsa-miR-654-5p	212.471	267.578	0.794053	-0.230605	0.0110469	0.0539237	0.230952	0.0538872	0.169304
hsa-miR-363	2288.6	3029.25	0.7555	-0.280376	0.0111742	0.0541567	0.270238	0.0207582	0.0919748
hsa-miR-493*	51.1594	74.2029	0.689453	-0.371857	0.01122	0.0541567	0.25119	0.0963376	0.249957
hsa-miR-345	185.399	135.159	1.3717	0.316053	0.0114413	0.0543148	0.777381	0.700223	0.830514
hsa-miR-300	57.8841	90.4348	0.640064	-0.446187	0.0114127	0.0543148	0.252381	0.00412817	0.0280846
hsa-miR-137	114.406	145.507	0.786255	-0.240474	0.0114238	0.0543148	0.3	0.0173454	0.0814481
hsa-miR-1229	192.652	234.688	0.820885	-0.197372	0.0115408	0.0544878	0.303571	0.0145812	0.072708
hsa-miR-1259	47.5725	90.4348	0.526042	-0.642375	0.0117459	0.0548567	0.307143	0.0592229	0.181449
hsa-miR-767-5p	225.08	289.62	0.777156	-0.252114	0.0117375	0.0548567	0.304762	0.0189251	0.0865147
hsa-miR-33b*	159.362	201.73	0.789978	-0.23575	0.0122024	0.056467	0.242857	0.00893903	0.0517819
hsa-miR-126*	63.1594	29.2174	2.16171	0.770898	0.0122214	0.056467	0.657143	0.194813	0.387831
hsa-miR-25*	105.58	79.0725	1.33523	0.289102	0.0124545	0.0572378	0.72381	0.0148811	0.0734701
hsa-miR-24-2*	202.786	278.428	0.728327	-0.317005	0.0129095	0.0590147	0.388095	0.0254534	0.105484
hsa-miR-548p	181.884	216.935	0.838427	-0.176227	0.0133266	0.0606009	0.3	0.0115653	0.0616816
hsa-miR-326	151.667	117.609	1.28959	0.254322	0.0137693	0.0622862	0.734524	0.00810884	0.0485959
hsa-miR-1295	120.123	136.725	0.878577	-0.129451	0.0140765	0.0633441	0.308333	0.0275739	0.110295
hsa-miR-589	138.333	108.29	1.27744	0.244855	0.0146598	0.065347	0.72381	0.0127746	0.0660237
hsa-miR-934	116.913	139.101	0.840488	-0.173773	0.0146728	0.065347	0.283333	0.0164468	0.079785
hsa-miR-766	276.101	331.319	0.833341	-0.182313	0.0148223	0.0656742	0.372619	0.0387493	0.134455
hsa-miR-603	170.094	244.674	0.695187	-0.363574	0.0152479	0.067215	0.29881	0.00908395	0.0519771
hsa-miR-450b-5p	84.4638	103.304	0.817621	-0.201357	0.0155574	0.0682316	0.309524	0.027482	0.110295
hsa-miR-502-5p	55.413	45.1884	1.22627	0.203974	0.0157666	0.0687997	0.680952	0.0337829	0.125276
hsa-miR-1233	126.065	149.275	0.844515	-0.168993	0.0166774	0.0724086	0.295238	0.0314939	0.121296
hsa-miR-105*	15.6957	40.3188	0.389288	-0.943435	0.0167979	0.072567	0.27619	0.0253223	0.105484
hsa-miR-635	150.565	185.768	0.810501	-0.210103	0.0171544	0.0734405	0.290476	0.0742501	0.214555
hsa-miR-1286	143.986	175.71	0.819449	-0.199123	0.0171701	0.0734405	0.271429	0.0455403	0.151334
hsa-miR-499-5p	41.7174	53.971	0.772959	-0.257529	0.0174599	0.074312	0.307143	0.00892516	0.0517819
hsa-miR-302c*	44.3188	50.5217	0.877223	-0.130994	0.0177318	0.0750995	0.327381	0.0146426	0.072708
hsa-let-7f-2*	27.7754	37.4783	0.741106	-0.299612	0.017889	0.0753955	0.302381	0.0192028	0.086834
hsa-miR-1282	23.7319	1	23.7319	3.16682	0.0198551	0.0832758	0.70119	0.0245732	0.103567
hsa-miR-1469	261.62	200.859	1.30251	0.26429	0.0201083	0.0839303	0.710714	0.0158072	0.0771604
hsa-miR-1200	89.7681	108.725	0.825646	-0.191589	0.020994	0.0863755	0.283333	0.0188094	0.0864434
hsa-miR-624*	102.543	61.9275	1.65586	0.504322	0.0209334	0.0863755	0.716667	0.0910988	0.239968
hsa-miR-1291	160.725	200.859	0.800188	-0.222909	0.020907	0.0863755	0.283333	0.0386514	0.134455
hsa-miR-342-5p	190.319	143.913	1.32246	0.279492	0.0211363	0.0865487	0.7	0.0336128	0.125276
hsa-miR-509-5p	258.443	363.609	0.710772	-0.341403	0.0219046	0.0892718	0.283333	0.0062493	0.0391261
hsa-miR-1288	127.377	145.507	0.875398	-0.133076	0.0233076	0.0945433	0.285714	0.0274669	0.110295
hsa-miR-196a*	166.71	205.801	0.810056	-0.210652	0.0237377	0.095838	0.353571	0.0337839	0.125276
hsa-miR-143*	140.913	175.159	0.804485	-0.217554	0.0239282	0.0961579	0.27381	0.0870111	0.234228
hsa-miR-1202	246.283	272.014	0.905403	-0.0993757	0.0249043	0.0987035	0.338095	0.0622412	0.188029
hsa-miR-193a-5p	166.42	107.159	1.55302	0.440199	0.0248623	0.0987035	0.692857	0.01309	0.0669217
hsa-miR-589*	144.667	125.13	1.15613	0.145076	0.0248047	0.0987035	0.689286	0.0322692	0.122509
hsa-miR-671-5p	70.6812	97.1014	0.72791	-0.317577	0.0251518	0.0992289	0.291667	0.0285804	0.112755
hsa-miR-588	145.906	168.232	0.86729	-0.142382	0.0253303	0.0994792	0.316667	0.0423022	0.143894
hsa-miR-1255a	57.942	82.2174	0.704742	-0.349924	0.026371	0.103097	0.313095	0.0268795	0.109547
hsa-miR-138-1*	113.138	138.942	0.81428	-0.205451	0.026784	0.10424	0.308333	0.121765	0.293295
hsa-miR-1201	112.877	131.667	0.857292	-0.153976	0.0280918	0.10884	0.352381	0.082753	0.22843
hsa-miR-600	94.8623	114.551	0.828125	-0.188591	0.0288991	0.111468	0.382143	0.0757111	0.214639
hsa-miR-1243	96.9565	118.638	0.817249	-0.201812	0.0296018	0.113572	0.307143	0.0326144	0.123052
hsa-miR-32	201.518	200.105	1.00706	0.00703669	0.0297075	0.113572	0.419048	0.0515151	0.163636
hsa-miR-484	7386.5	6021.08	1.22677	0.204387	0.0299492	0.113992	0.72619	0.0144272	0.072708
hsa-miR-130b	753.992	990.446	0.761265	-0.272773	0.0301922	0.114413	0.288095	0.209499	0.404991
hsa-miR-34a*	135.053	145.884	0.925753	-0.0771483	0.0317313	0.11972	0.347619	0.0262091	0.107832
hsa-miR-592	71.4928	96.8696	0.738031	-0.303769	0.0326917	0.120628	0.264286	0.012467	0.0648887
hsa-miR-486-3p	210.666	259.982	0.810309	-0.210339	0.0321232	0.120628	0.370238	0.0894527	0.237077
hsa-miR-33b	192.263	219.482	0.875984	-0.132407	0.0328394	0.120628	0.361905	0.0617606	0.187232
hsa-miR-448	127.471	148.899	0.856093	-0.155376	0.0327947	0.120628	0.332143	0.0384815	0.134455
hsa-miR-576-3p	22.9058	33.5797	0.682132	-0.382532	0.0329641	0.120628	0.302381	0.0185552	0.0857309
hsa-miR-922	142.92	184.319	0.775397	-0.25438	0.0323055	0.120628	0.319048	0.0840582	0.230059
hsa-miR-562	58.9783	68.5072	0.860905	-0.149771	0.0330888	0.120628	0.35	0.0467387	0.153827
hsa-miR-542-3p	115.659	136.087	0.849894	-0.162644	0.0329787	0.120628	0.29881	0.035136	0.129181
hsa-miR-155*	98.2899	128.435	0.76529	-0.2675	0.034082	0.123726	0.35	0.0648231	0.192464
hsa-miR-647	76.0435	99.4203	0.764869	-0.268051	0.0343956	0.124342	0.304762	0.0380424	0.134158
hsa-miR-889	62.558	67.9565	0.920559	-0.0827745	0.0345708	0.124455	0.369048	0.0240964	0.102558
hsa-miR-500*	274.732	305.257	0.900001	-0.105359	0.0350706	0.125602	0.32381	0.125125	0.29864
hsa-miR-1228*	1528.34	1245.45	1.22714	0.204686	0.035252	0.125602	0.665476	0.0166694	0.079785
hsa-miR-938	167.399	132.493	1.26345	0.23385	0.0353256	0.125602	0.696429	0.0400094	0.137175
hsa-miR-103-as	174.558	233.225	0.748454	-0.289745	0.0355117	0.125746	0.311905	0.0767958	0.216129
hsa-miR-140-3p	21889.1	18837.6	1.16199	0.150135	0.0362833	0.127736	0.728571	0.128513	0.303375
hsa-miR-122*	89.8333	109.014	0.824049	-0.193525	0.0363693	0.127736	0.321429	0.0690831	0.200295
hsa-miR-595	80.8696	108.725	0.743802	-0.295981	0.0376613	0.131738	0.32381	0.395741	0.591558
hsa-miR-1303	103.058	68.7536	1.49895	0.404762	0.0382221	0.133161	0.680952	0.132028	0.308303
hsa-miR-23a*	28.4058	18.029	1.57556	0.454612	0.0384011	0.133247	0.669048	0.153032	0.330549
hsa-miR-380	46.0217	65.9275	0.698066	-0.359442	0.0388792	0.134366	0.304762	0.0128379	0.0660237
hsa-miR-541	127.884	151.42	0.844564	-0.168935	0.0408262	0.140533	0.315476	0.148304	0.325749
hsa-miR-369-3p	34.558	43.1014	0.801782	-0.220918	0.0414564	0.141905	0.346429	0.113105	0.276105
hsa-miR-877*	133.681	57.7246	2.31584	0.839773	0.0415533	0.141905	0.642857	0.0301961	0.118052
hsa-miR-18a	1830.7	2336.82	0.783418	-0.244089	0.0425769	0.144829	0.363095	0.0791009	0.220673
hsa-miR-100	294.174	120.348	2.44436	0.893785	0.0430657	0.145917	0.622619	0.1052	0.262737
hsa-miR-566	119.5	127.928	0.934123	-0.0681476	0.0436035	0.147162	0.338095	0.0682142	0.199787
hsa-miR-187*	173.739	219.482	0.791588	-0.233715	0.0445934	0.149917	0.321429	0.064462	0.192464
hsa-miR-1255b	105.326	113.246	0.930061	-0.0725046	0.0448353	0.150146	0.361905	0.0581766	0.179146
hsa-miR-208a	112.587	109.014	1.03277	0.032245	0.0458808	0.153054	0.407143	0.0784755	0.220139
hsa-let-7i	1770.25	1268.71	1.39532	0.333121	0.0468193	0.155584	0.636905	0.010112	0.0563664
hsa-miR-638	436.766	299.837	1.45668	0.376159	0.0470301	0.155686	0.678571	0.0207051	0.0919748
hsa-miR-223*	44.6957	52.7971	0.846555	-0.16658	0.0479809	0.158227	0.325	0.0360502	0.130324
hsa-miR-1305	127.13	145.884	0.871448	-0.137599	0.0481794	0.158278	0.294048	0.0225041	0.0971398
hsa-miR-633	158.507	146.377	1.08287	0.0796161	0.0485828	0.158862	0.433333	0.135918	0.310914
hsa-miR-409-3p	115.804	72.8841	1.58888	0.463032	0.0487249	0.158862	0.69881	0.0358186	0.130031
hsa-miR-615-5p	101.674	87.4203	1.16305	0.151043	0.049143	0.159075	0.67619	0.0460335	0.152387
hsa-miR-512-3p	25.2971	45.058	0.561435	-0.57726	0.0491585	0.159075	0.354762	0.767752	0.878996
hsa-miR-585	32.1667	37.4783	0.858275	-0.15283	0.0496915	0.159839	0.34881	0.0760179	0.214639
hsa-miR-1322	98.2754	154.696	0.635282	-0.453686	0.0497646	0.159839	0.304762	0.210661	0.405371
hsa-miR-144*	716.704	871.832	0.822067	-0.195934	0.0503558	0.161061	0.332143	0.0315875	0.121296
hsa-miR-543	73.913	83.8551	0.881438	-0.126201	0.0507795	0.161061	0.330952	0.0538115	0.169304
hsa-miR-662	128.913	102.406	1.25885	0.230195	0.0508732	0.161061	0.697619	0.107479	0.266845
hsa-miR-425*	118.101	72.5652	1.62752	0.487058	0.0508909	0.161061	0.664286	0.0143703	0.072708
hsa-miR-944	65.2681	74.2029	0.87959	-0.1283	0.0512425	0.161437	0.366667	0.0857409	0.232956
hsa-miR-450b-3p	52.3551	79.0725	0.662115	-0.412316	0.0513833	0.161437	0.316667	0.0494577	0.158265
hsa-miR-891b	121.652	150.87	0.80634	-0.21525	0.0528308	0.163605	0.364286	0.094123	0.2453
hsa-miR-220c	151.565	168.957	0.897066	-0.108625	0.0524954	0.163605	0.377381	0.0646297	0.192464
hsa-miR-455-3p	177.348	194.855	0.910152	-0.0941431	0.0528021	0.163605	0.336905	0.065547	0.193285
hsa-miR-30c	1878.35	1419.23	1.3235	0.280277	0.0525089	0.163605	0.684524	0.0369521	0.132162
hsa-miR-1294	32.9565	17.8551	1.84578	0.612902	0.0532341	0.164265	0.667857	0.0791767	0.220673
hsa-miR-1298	60.9058	94.3188	0.645744	-0.437353	0.0543427	0.167089	0.295238	0.0251575	0.105484
hsa-miR-199b-5p	46.5	36.8406	1.2622	0.232852	0.0546312	0.167167	0.647619	0.0394598	0.13583
hsa-miR-520e	43.2826	25.9565	1.6675	0.511328	0.054755	0.167167	0.696429	0.125627	0.299012
hsa-miR-1228	192.884	240.705	0.801331	-0.221482	0.0557614	0.169045	0.358333	0.15461	0.333124
hsa-miR-877	127.377	106.783	1.19286	0.176355	0.0556173	0.169045	0.692857	0.056291	0.174948
hsa-miR-431	202.568	247.891	0.817164	-0.201915	0.0566889	0.171256	0.302381	0.209705	0.404991
hsa-miR-516b	57.6304	68.2609	0.844268	-0.169286	0.0569119	0.17133	0.34881	0.0901278	0.238136
hsa-miR-1203	217.956	256.822	0.848663	-0.164094	0.0581693	0.174508	0.336905	0.137201	0.312775
hsa-miR-125b	776.42	610.611	1.27155	0.240235	0.0590682	0.176591	0.646429	0.0990809	0.253272
hsa-miR-1470	187.319	219.962	0.851597	-0.160642	0.059649	0.177102	0.304762	0.235815	0.43724
hsa-miR-892a	51.9203	37.1014	1.39941	0.336054	0.0595298	0.177102	0.67381	0.486202	0.676454
hsa-miR-605	47.0652	66.9855	0.702618	-0.352942	0.0604547	0.17744	0.352381	0.0389539	0.134625
hsa-miR-582-3p	134.558	149.812	0.898181	-0.107383	0.0605843	0.17744	0.340476	0.0872748	0.234228
hsa-miR-29b-2*	123.355	85.029	1.45074	0.372075	0.0600076	0.17744	0.697619	0.0255164	0.105484
hsa-miR-558	126.543	142.725	0.886627	-0.120331	0.0604826	0.17744	0.378571	0.123319	0.295965
hsa-miR-886-5p	113.167	90.029	1.257	0.22873	0.0610214	0.178117	0.664286	0.045175	0.151334
hsa-miR-664*	81.3043	109.014	0.745812	-0.293281	0.0649931	0.188436	0.314286	0.0942588	0.2453
hsa-miR-149*	803.6	501.587	1.60211	0.471324	0.0648644	0.188436	0.703571	0.0122318	0.0644405
hsa-miR-142-5p	1105.08	783.391	1.41063	0.344037	0.0676169	0.19386	0.641667	0.0380389	0.134158
hsa-miR-502-3p	590.563	586.446	1.00702	0.00699701	0.0670891	0.19386	0.4	0.166124	0.350076
hsa-miR-146b-3p	83.6667	66.058	1.26656	0.236308	0.0677611	0.19386	0.65	0.100703	0.255153
hsa-miR-505	60.5725	49.6812	1.21922	0.198215	0.0674365	0.19386	0.661905	0.103983	0.261929
hsa-miR-432*	86.4203	80.5652	1.07267	0.0701555	0.0680933	0.194167	0.633333	0.0294897	0.115814
hsa-miR-628-5p	87.3188	96.7246	0.902757	-0.102302	0.0695004	0.19688	0.358333	0.0653383	0.193285
hsa-miR-302d*	82.5652	98.8406	0.835337	-0.17992	0.0693943	0.19688	0.327381	0.0841419	0.230059
hsa-miR-620	24.8768	37.4783	0.663766	-0.409825	0.0702246	0.198281	0.34881	0.138137	0.314081
hsa-miR-1261	25.1449	17.6812	1.42213	0.352157	0.0707415	0.19909	0.639286	0.0972104	0.251288
hsa-miR-643	95.7754	108.29	0.884435	-0.122806	0.07134	0.200123	0.344048	0.102449	0.258819
hsa-miR-429	92.6232	107.841	0.85889	-0.152114	0.0718184	0.200165	0.309524	0.756297	0.871254
hsa-miR-505*	206.005	178.667	1.15302	0.142381	0.0717303	0.200165	0.638095	0.0812746	0.225792
hsa-miR-106a*	180.848	196.551	0.920108	-0.0832646	0.0725063	0.201432	0.35	0.0470027	0.153827
hsa-miR-517*	224.486	277.601	0.808661	-0.212375	0.0744298	0.206009	0.30119	0.0566974	0.175579
hsa-miR-148a*	97.442	86.1159	1.13152	0.123563	0.0746306	0.206009	0.680952	0.220715	0.417515
hsa-let-7f-1*	29.7319	40.6087	0.732156	-0.311762	0.0760728	0.208303	0.354762	0.0283925	0.112528
hsa-miR-99b	187.739	150.87	1.24438	0.218638	0.0758535	0.208303	0.670238	0.0886185	0.235589
hsa-miR-202	21.6014	27.2899	0.791556	-0.233755	0.0764592	0.208303	0.363095	0.0347118	0.128167
hsa-miR-720	5329.91	3453.4	1.54338	0.433975	0.0768137	0.208303	0.636905	0.0876859	0.234553
hsa-miR-383	69.3406	96.7246	0.716886	-0.332838	0.0764788	0.208303	0.352381	0.598401	0.758091
hsa-miR-590-3p	28.0725	43.1014	0.651311	-0.428767	0.0769082	0.208303	0.32381	0.0492245	0.158129
hsa-miR-1226*	212.196	231.993	0.914665	-0.0891974	0.0780534	0.210088	0.388095	0.322713	0.524916
hsa-miR-193b*	80.0725	50.5217	1.58491	0.460528	0.0778364	0.210088	0.67381	0.0168	0.079785
hsa-miR-1825	86.5435	61.5362	1.40638	0.341021	0.0791685	0.211116	0.645238	0.0449698	0.151334
hsa-miR-520c-3p	21.6014	14.7826	1.46127	0.379309	0.0790709	0.211116	0.669048	0.116813	0.283501
hsa-miR-340*	45.0145	31.7391	1.41826	0.349434	0.0790165	0.211116	0.621429	0.407595	0.604783
hsa-miR-34c-5p	91.5725	102.232	0.895733	-0.110113	0.0795146	0.211387	0.332143	0.132629	0.308871
hsa-miR-377	176.696	222.645	0.793621	-0.231149	0.0800864	0.211897	0.335714	0.0872101	0.234228
hsa-miR-376a*	43.9058	24.3478	1.80327	0.589604	0.0801969	0.211897	0.690476	0.0499021	0.159097
hsa-miR-548o	148.152	173.13	0.855726	-0.155805	0.08074	0.212681	0.342857	0.0978364	0.251579
hsa-miR-525-3p	106.754	117.42	0.909158	-0.0952361	0.0811941	0.213227	0.37381	0.0483215	0.156366
hsa-miR-1262	18.3551	10.7826	1.70228	0.531971	0.0829634	0.217213	0.607143	0.406266	0.604154
hsa-miR-124	151.754	182.71	0.83057	-0.185643	0.0843667	0.22022	0.358333	0.1454	0.324019
hsa-miR-483-5p	207.404	175.71	1.18038	0.165833	0.084887	0.220911	0.665476	0.0271818	0.110259
hsa-miR-657	71.5652	86.3913	0.828384	-0.188278	0.0854535	0.221053	0.330952	0.146217	0.324466
hsa-miR-523	124.565	143.29	0.869323	-0.14004	0.085223	0.221053	0.339286	0.208109	0.404969
hsa-miR-98	130.232	57.8261	2.25213	0.811877	0.0865161	0.222614	0.695238	0.0225985	0.0971398
hsa-miR-337-3p	55.6159	70.7536	0.786051	-0.240734	0.086572	0.222614	0.328571	0.0454642	0.151334
hsa-miR-933	231.71	287.533	0.805857	-0.215849	0.0883809	0.226591	0.382143	0.321406	0.524916
hsa-miR-582-5p	50.0217	61.3913	0.814802	-0.204811	0.0891248	0.227822	0.363095	0.10552	0.262737
hsa-miR-224	60.1159	37.4783	1.60402	0.472514	0.0900957	0.229624	0.665476	0.783003	0.887235
hsa-miR-548i	50.0435	35.8261	1.39684	0.334216	0.0924043	0.234721	0.65	0.249838	0.450009
hsa-miR-181c	215.317	145.884	1.47595	0.389299	0.0926386	0.234721	0.709524	0.0280555	0.111705
hsa-miR-1278	85.7536	99.6812	0.860279	-0.150498	0.0945802	0.238939	0.37619	0.143032	0.322663
hsa-miR-101*	187.928	151.232	1.24264	0.217242	0.0968757	0.239145	0.690476	0.0598161	0.182619
hsa-miR-130a	1707.34	1525.11	1.11949	0.112873	0.0963971	0.239145	0.669048	0.058264	0.179146
hsa-miR-28-3p	202.989	164.391	1.23479	0.210903	0.0961163	0.239145	0.664286	0.105443	0.262737
hsa-let-7a*	17.8551	25.1014	0.711316	-0.340638	0.0952518	0.239145	0.409524	0.290739	0.49644
hsa-miR-200c	149.449	117.42	1.27277	0.241197	0.0961905	0.239145	0.655952	0.15109	0.32782
hsa-miR-154	11.9275	1	11.9275	2.47885	0.0966066	0.239145	0.636905	0.14458	0.32362
hsa-miR-27a	469.704	321.667	1.46022	0.378586	0.0957513	0.239145	0.679762	0.0192306	0.086834
hsa-miR-99b*	93.2681	78.029	1.1953	0.178398	0.0963689	0.239145	0.653571	0.162282	0.345349
hsa-miR-524-3p	43.0072	51.5652	0.834036	-0.181479	0.0973289	0.239236	0.378571	0.446517	0.633482
hsa-miR-23b	3244.43	3170.74	1.02324	0.0229742	0.0974667	0.239236	0.597619	0.119956	0.290314
hsa-miR-1297	61.4783	81.913	0.750531	-0.286975	0.0989451	0.242177	0.334524	0.145508	0.324019
hsa-miR-1179	38.4638	60.6087	0.634625	-0.454722	0.0992591	0.24226	0.338095	0.1646	0.348875
hsa-miR-885-5p	63.6667	49.1304	1.29587	0.259182	0.101027	0.245879	0.65	0.0469288	0.153827
hsa-miR-663	433.41	450.514	0.962034	-0.0387053	0.1026	0.249008	0.583333	0.104624	0.262737
hsa-miR-21	1210.16	882.489	1.3713	0.315758	0.103902	0.251461	0.62619	0.0756197	0.214639
hsa-miR-135b*	67.5217	79.4928	0.849407	-0.163216	0.104878	0.253114	0.358333	0.0834029	0.229491
hsa-miR-937	70.4928	86.1159	0.81858	-0.200185	0.105538	0.253997	0.320238	0.0385139	0.134455
hsa-miR-34b	64.1884	74.9565	0.856342	-0.155086	0.105941	0.254259	0.366667	0.0856685	0.232956
hsa-miR-16	16568.3	12164.1	1.36206	0.308998	0.106289	0.254388	0.633333	0.0688448	0.200295
hsa-miR-1826	215.196	210.152	1.024	0.0237157	0.107621	0.256862	0.460714	0.204789	0.400579
hsa-miR-154*	76.5362	82.2174	0.930901	-0.0716026	0.10823	0.257605	0.37381	0.113126	0.276105
hsa-miR-940	189.942	224.486	0.846122	-0.167092	0.109291	0.258973	0.353571	0.135783	0.310914
hsa-miR-659	166.058	119.971	1.38415	0.325087	0.109404	0.258973	0.677381	0.124653	0.298338
hsa-miR-629*	174.87	117.609	1.48688	0.396677	0.110318	0.259714	0.742857	0.0185486	0.0857309
hsa-miR-30a*	60.9058	72.8841	0.835653	-0.179542	0.110116	0.259714	0.361905	0.0523946	0.16582
hsa-miR-29a*	22.5942	33.5797	0.672853	-0.396229	0.111107	0.260165	0.335714	0.180234	0.368073
hsa-miR-634	140.645	173.13	0.812364	-0.207807	0.111385	0.260165	0.352381	0.209654	0.404991
hsa-miR-490-3p	112.942	122.261	0.923779	-0.0792824	0.111413	0.260165	0.342857	0.136025	0.310914
hsa-miR-26b	586.446	489.63	1.19773	0.180429	0.113533	0.264401	0.633333	0.0372303	0.132374
hsa-miR-19a*	76.2319	102.58	0.743148	-0.29686	0.114217	0.264568	0.341667	0.126949	0.300503
hsa-miR-342-3p	2812.11	3453.4	0.814301	-0.205425	0.114005	0.264568	0.363095	0.121867	0.293295
hsa-miR-24-1*	158.536	172.928	0.916778	-0.0868895	0.114663	0.26489	0.392857	0.169829	0.354147
hsa-miR-339-5p	572.913	717.301	0.798707	-0.224761	0.115664	0.266489	0.380952	0.305636	0.510267
hsa-miR-550	154.109	182.377	0.845002	-0.168417	0.116193	0.266996	0.365476	0.176362	0.365412
hsa-let-7e	411.496	191.304	2.151	0.765935	0.117618	0.268842	0.659524	0.00361914	0.0254229
hsa-miR-361-5p	567.652	473.529	1.19877	0.181296	0.117367	0.268842	0.691667	0.156317	0.335966
hsa-miR-1321	24.7609	17.6812	1.40041	0.336765	0.12027	0.273456	0.614286	0.284694	0.488047
hsa-miR-301a	376.174	469.862	0.800605	-0.222388	0.120162	0.273456	0.35	0.336713	0.53282
hsa-miR-1913	262	285.332	0.91823	-0.0853072	0.121194	0.274834	0.439286	0.320563	0.524916
hsa-miR-654-3p	51.4855	61.5362	0.83667	-0.178326	0.121897	0.275703	0.380952	0.241008	0.443988
hsa-miR-519a	55.3696	69.1594	0.800608	-0.222384	0.123444	0.277196	0.330952	0.0453089	0.151334
hsa-miR-625*	321.667	262.428	1.22574	0.203541	0.123247	0.277196	0.682143	0.0559987	0.174667
hsa-miR-1274a	206.108	186.797	1.10338	0.0983763	0.123519	0.277196	0.663095	0.0370176	0.132162
hsa-miR-1290	13.971	23.4783	0.595062	-0.51909	0.124747	0.279227	0.333333	0.0480343	0.156021
hsa-miR-26a-1*	16.2319	40.0725	0.405063	-0.903712	0.12714	0.283847	0.321429	0.0642265	0.192464
hsa-miR-222*	92.3841	102.406	0.902137	-0.102989	0.128737	0.286672	0.35	0.0753454	0.214639
hsa-miR-370	70.942	81.913	0.866065	-0.143795	0.131315	0.291662	0.35	0.16745	0.350592
hsa-miR-590-5p	261.285	233.891	1.11712	0.110757	0.135056	0.298437	0.617857	0.151389	0.32782
hsa-miR-671-3p	70.1812	57.7971	1.21427	0.194141	0.134932	0.298437	0.664286	0.0476111	0.15523
hsa-miR-524-5p	81	85.029	0.952616	-0.048543	0.139976	0.308518	0.408333	0.148548	0.325749
hsa-let-7d	3170.74	3318.12	0.955584	-0.0454324	0.140443	0.30876	0.403571	0.270397	0.47388
hsa-miR-587	73.6087	80.6377	0.912832	-0.0912029	0.142122	0.311658	0.422619	0.308352	0.511355
hsa-miR-183	461.522	399.783	1.15443	0.143608	0.142891	0.311763	0.622619	0.0757726	0.214639
hsa-miR-127-5p	170.478	190.116	0.896707	-0.109026	0.142739	0.311763	0.360714	0.13331	0.309624
hsa-miR-210	738.074	861.174	0.857056	-0.154252	0.143765	0.31288	0.364286	0.441215	0.628022
hsa-miR-619	127.595	117.42	1.08665	0.0831023	0.146409	0.315454	0.642857	0.150157	0.327325
hsa-miR-149	67.6667	50.5217	1.33936	0.29219	0.14616	0.315454	0.615476	0.15691	0.336404
hsa-miR-518c	143.116	122.261	1.17058	0.157498	0.145835	0.315454	0.640476	0.284171	0.488047
hsa-miR-1284	45.0942	52.3623	0.861196	-0.149434	0.145475	0.315454	0.359524	0.075844	0.214639
hsa-miR-623	86.9855	73.971	1.17594	0.162068	0.146838	0.315591	0.671429	0.0872932	0.234228
hsa-miR-519e	10.7391	8.08696	1.32796	0.283642	0.1491	0.319658	0.545238	0.548112	0.718617
hsa-miR-153	142.754	156.696	0.911025	-0.0931852	0.149658	0.320061	0.384524	0.235341	0.43724
hsa-miR-599	50.3841	60.6087	0.831301	-0.184764	0.15083	0.320979	0.375	0.135977	0.310914
hsa-miR-411*	78.5652	92.1014	0.853029	-0.158962	0.150813	0.320979	0.369048	0.144378	0.32362
hsa-miR-518a-3p	94.9565	108.29	0.876874	-0.131392	0.15277	0.324308	0.378571	0.357826	0.553062
hsa-miR-516b*	72.8841	57.7246	1.26262	0.233186	0.153176	0.324373	0.616667	0.060873	0.185191
hsa-miR-616	42.8333	50.4058	0.84977	-0.16279	0.153729	0.324749	0.385714	0.0928086	0.24299
hsa-miR-1914	45.2971	40.3188	1.12347	0.116424	0.155099	0.326382	0.588095	0.245567	0.445967
hsa-miR-193a-3p	236.203	200.859	1.17597	0.16209	0.155258	0.326382	0.659524	0.0974324	0.251288
hsa-miR-1468	24.6957	16.4348	1.50265	0.407227	0.155737	0.326595	0.640476	0.165868	0.350076
hsa-miR-483-3p	73.1884	34.4928	2.12185	0.752288	0.157197	0.328858	0.62381	0.064415	0.192464
hsa-miR-522	41.9638	30.3768	1.38144	0.323127	0.158231	0.330221	0.595238	0.680535	0.822447
hsa-miR-1246	15.6957	7.94203	1.97628	0.681215	0.159088	0.330414	0.561905	0.359061	0.55398
hsa-miR-1181	207.844	221.254	0.939393	-0.0625209	0.158729	0.330414	0.3	0.0689462	0.200295
hsa-miR-100*	98.942	114.812	0.861777	-0.148758	0.159675	0.330837	0.378571	0.303808	0.508702
hsa-miR-1270	44.2246	54.2609	0.815037	-0.204521	0.161437	0.33131	0.353571	0.167586	0.350592
hsa-miR-1250	67.6667	57.8261	1.17018	0.157154	0.161308	0.33131	0.622619	0.130248	0.3059
hsa-miR-1539	106.101	127.391	0.832878	-0.182868	0.160608	0.33131	0.367857	0.607057	0.764573
hsa-miR-15a*	182.362	161.333	1.13034	0.122523	0.161241	0.33131	0.646429	0.166734	0.350506
hsa-miR-516a-3p	26.6159	38.1739	0.697229	-0.360642	0.162343	0.331945	0.334524	0.0306918	0.119449
hsa-miR-196b	21.2319	10.7826	1.96909	0.677569	0.162515	0.331945	0.582143	0.545951	0.717963
hsa-miR-596	124.616	114.812	1.0854	0.0819441	0.163044	0.332241	0.597619	0.258359	0.461203
hsa-miR-372	52.9348	62.8986	0.84159	-0.172462	0.166428	0.338338	0.357143	0.245644	0.445967
hsa-miR-1273	121.116	129.406	0.935939	-0.0662049	0.168289	0.341319	0.395238	0.229527	0.429244
hsa-miR-135a*	46.8551	38.1739	1.22741	0.204907	0.16933	0.341541	0.605952	0.50659	0.689282
hsa-miR-639	83.8043	94.9855	0.882286	-0.125239	0.169726	0.341541	0.371429	0.190507	0.380798
hsa-miR-1909*	62.9348	87.2754	0.721106	-0.326969	0.16998	0.341541	0.392857	0.200894	0.396284
hsa-miR-296-5p	278.014	208.062	1.33621	0.289839	0.169719	0.341541	0.636905	0.215836	0.412565
hsa-miR-656	51.9493	78.029	0.665769	-0.406813	0.171228	0.34325	0.40119	0.88491	0.948589
hsa-miR-192	3700.14	4319.8	0.856553	-0.154839	0.17705	0.354101	0.355952	0.296351	0.502053
hsa-miR-548l	3.36957	14.8696	0.226608	-1.48453	0.177659	0.354497	0.394048	0.227654	0.427181
hsa-miR-653	49.0435	69.7391	0.703242	-0.352054	0.178142	0.354642	0.338095	0.324427	0.524916
hsa-miR-424	300.827	261.572	1.15007	0.139824	0.178759	0.355053	0.621429	0.149352	0.326685
hsa-miR-1253	107.725	121.101	0.88954	-0.11705	0.18016	0.357015	0.371429	0.334952	0.531006
hsa-miR-518e*	223.268	255.312	0.874493	-0.134111	0.183118	0.362045	0.410714	0.264657	0.467614
hsa-miR-190b	8	1	8	2.07944	0.18477	0.36282	0.629762	0.110441	0.273414
hsa-miR-614	64.2101	80.7971	0.794709	-0.22978	0.184001	0.36282	0.397619	0.138599	0.314303
hsa-miR-125a-3p	44.5797	53.8116	0.828441	-0.18821	0.184627	0.36282	0.355952	0.367834	0.561936
hsa-miR-651	20.8043	8.08696	2.57258	0.94491	0.185666	0.363754	0.622619	0.180068	0.368073
hsa-miR-454	329.58	272.014	1.21163	0.191963	0.187286	0.366098	0.629762	0.114339	0.27828
hsa-miR-644	37.7754	30.029	1.25796	0.229494	0.189073	0.368757	0.617857	0.580369	0.746188
hsa-miR-30b*	38.4638	28.9855	1.327	0.282921	0.189768	0.369279	0.602381	0.660727	0.806311
hsa-miR-1184	212.934	172.928	1.23135	0.208109	0.190448	0.369769	0.52381	0.513836	0.694699
hsa-miR-520h	78.2681	59.9565	1.30541	0.266521	0.192241	0.37158	0.639286	0.316822	0.522314
hsa-miR-297	80.0725	94.9855	0.842997	-0.170792	0.192105	0.37158	0.427381	0.157666	0.337187
hsa-miR-1265	29.5072	24.3478	1.2119	0.192193	0.193351	0.37289	0.578571	0.422312	0.6121
hsa-miR-583	75.4855	84.2754	0.895701	-0.110149	0.197123	0.375142	0.383333	0.146836	0.324466
hsa-miR-18b	464.638	509.181	0.912519	-0.0915459	0.195781	0.375142	0.364286	0.368771	0.561936
hsa-miR-936	71.0217	72.087	0.985223	-0.0148871	0.196261	0.375142	0.402381	0.190142	0.380798
hsa-miR-1263	99.6014	127.072	0.783816	-0.243581	0.196998	0.375142	0.388095	0.177483	0.365979
hsa-miR-572	131.022	112.159	1.16817	0.155442	0.195046	0.375142	0.614286	0.249205	0.450009
hsa-miR-320a	18837.6	16568.3	1.13696	0.128362	0.195829	0.375142	0.608333	0.190834	0.380798
hsa-miR-1249	64.2174	82.8841	0.774786	-0.255169	0.197622	0.375265	0.380952	0.134696	0.310914
hsa-miR-1307	148.101	108.478	1.36526	0.311348	0.198979	0.377014	0.633333	0.234747	0.43724
hsa-miR-486-5p	35159.4	35159.4	1	0	0.201889	0.37869	0.421429	0.247785	0.448818
hsa-miR-490-5p	158.355	178.667	0.886316	-0.120682	0.202253	0.37869	0.366667	0.199786	0.395001
hsa-miR-203	38.7391	45.1884	0.85728	-0.15399	0.200974	0.37869	0.344048	0.0492324	0.158129
hsa-miR-129-3p	110.319	109.13	1.01089	0.0108309	0.200701	0.37869	0.430952	0.177373	0.365979
hsa-miR-575	156.601	170.391	0.919069	-0.0843935	0.202932	0.37869	0.409524	0.331502	0.529782
hsa-miR-26a-2*	1	23.4783	0.0425926	-3.15607	0.202898	0.37869	0.345238	0.0153835	0.0755189
hsa-miR-298	193.589	198.149	0.976988	-0.0232808	0.202514	0.37869	0.503571	0.701707	0.830514
hsa-miR-501-3p	322.572	351.638	0.917343	-0.0862735	0.205474	0.382606	0.4	0.544949	0.717963
hsa-miR-363*	125.739	99.6812	1.26141	0.232233	0.208804	0.387972	0.62381	0.309401	0.512112
hsa-miR-150*	131.449	108.478	1.21176	0.192071	0.210149	0.389633	0.597619	0.289302	0.494964
hsa-miR-760	60.8261	43.1014	1.41123	0.344462	0.210607	0.389646	0.62619	0.146692	0.324466
hsa-miR-876-5p	49.0652	59.2029	0.828764	-0.18782	0.212294	0.391927	0.384524	0.260011	0.463195
hsa-miR-626	51.0217	62.8986	0.811175	-0.209271	0.21464	0.395414	0.411905	0.202835	0.399201
hsa-miR-602	140.645	179.478	0.783632	-0.243816	0.215854	0.396803	0.37619	0.159633	0.340551
hsa-miR-708*	106.58	96.8696	1.10024	0.0955278	0.217104	0.39741	0.42619	0.461762	0.652997
hsa-miR-1293	52.3043	41.5362	1.25925	0.230513	0.216937	0.39741	0.609524	0.28294	0.487761
hsa-miR-135a	9.17391	14.8696	0.616959	-0.482953	0.217806	0.397853	0.482143	0.699144	0.830514
hsa-miR-211	1	9.05797	0.1104	-2.20365	0.219046	0.399198	0.358333	0.0919517	0.241478
hsa-miR-1324	161.855	162.493	0.996076	-0.00393209	0.219467	0.399198	0.42381	0.320766	0.524916
hsa-miR-769-3p	34.4348	26.9275	1.27879	0.245918	0.220736	0.400664	0.608333	0.274725	0.478553
hsa-miR-379	36.2101	34.4928	1.04979	0.0485901	0.222291	0.401907	0.419048	0.385917	0.581906
hsa-miR-520d-3p	6.69565	5.18841	1.2905	0.255032	0.222351	0.401907	0.569048	0.495564	0.682411
hsa-miR-518a-5p	241.334	215.659	1.11905	0.112482	0.223319	0.402813	0.507143	0.412334	0.607946
hsa-miR-593	7.01449	11.5362	0.60804	-0.497514	0.228185	0.410734	0.363095	0.0753476	0.214639
hsa-miR-527	201.748	220.442	0.915198	-0.0886144	0.229046	0.411425	0.4	0.329293	0.529559
hsa-miR-516a-5p	226.058	252.5	0.895279	-0.11062	0.229869	0.412048	0.32381	0.112974	0.276105
hsa-miR-650	161.246	170.058	0.948185	-0.0532059	0.230762	0.412792	0.416667	0.26163	0.464164
hsa-miR-1178	44.2246	53.8116	0.821842	-0.196207	0.231818	0.413823	0.436905	0.331996	0.529782
hsa-miR-1231	96.413	138.783	0.694706	-0.364267	0.232561	0.414294	0.372619	0.352245	0.546391
hsa-miR-374a	393.915	435.5	0.904512	-0.10036	0.235055	0.417876	0.410714	0.569916	0.73935
hsa-miR-1256	57.1812	87.4783	0.653661	-0.425166	0.238092	0.422405	0.4	0.324314	0.524916
hsa-miR-941	139.565	145.507	0.959163	-0.0416939	0.239049	0.423234	0.582143	0.250005	0.450009
hsa-miR-1911*	115.065	128.435	0.895904	-0.109922	0.240016	0.424077	0.447619	0.578818	0.745905
hsa-miR-1281	197.464	97.913	2.01673	0.701475	0.241895	0.426526	0.711905	0.170105	0.354147
hsa-miR-1252	46.8188	67.8841	0.689688	-0.371516	0.243268	0.428072	0.402381	0.643603	0.792127
hsa-miR-611	121.746	102.58	1.18685	0.1713	0.247141	0.434004	0.595238	0.144164	0.32362
hsa-miR-375	36.913	29.913	1.23401	0.21027	0.247653	0.43402	0.616667	0.164746	0.348875
hsa-miR-199b-3p	158.406	178.667	0.8866	-0.120362	0.24991	0.43709	0.404762	0.409488	0.604783
hsa-miR-215	402.19	363.609	1.10611	0.100847	0.252068	0.439974	0.589286	0.178776	0.366894
hsa-miR-346	89.7899	104.246	0.861324	-0.149285	0.252695	0.440178	0.391667	0.256164	0.459182
hsa-miR-198	79.5362	68.7536	1.15683	0.145683	0.253528	0.440242	0.621429	0.130645	0.3059
hsa-miR-181c*	109.725	96.8696	1.1327	0.124609	0.25375	0.440242	0.62619	0.242596	0.445964
hsa-miR-769-5p	45.8333	29.3043	1.56405	0.447276	0.257889	0.446526	0.611905	0.551862	0.722437
hsa-miR-191*	65.6957	86.1159	0.762874	-0.270662	0.258433	0.446573	0.392857	0.244902	0.445967
hsa-miR-512-5p	96.2174	95.3768	1.00881	0.00877464	0.258967	0.446601	0.579762	0.496012	0.682411
hsa-miR-220b	73.4493	57.8261	1.27018	0.239155	0.259488	0.446609	0.633333	0.755074	0.871254
hsa-miR-886-3p	50.4058	40.3188	1.25018	0.223287	0.261999	0.450035	0.557143	0.567384	0.737172
hsa-miR-20b*	114.71	118.638	0.966895	-0.0336657	0.26373	0.452108	0.409524	0.21631	0.412565
hsa-miR-302a	17.058	19.8551	0.859124	-0.151842	0.265359	0.454001	0.430952	0.21925	0.41657
hsa-miR-106b*	229.884	227.79	1.00919	0.00915157	0.269229	0.45971	0.6	0.180628	0.368073
hsa-miR-7-1*	332.188	329.58	1.00792	0.00788406	0.27063	0.460376	0.472619	0.640502	0.790035
hsa-miR-604	98.5217	103.304	0.953704	-0.0474022	0.270684	0.460376	0.419048	0.269132	0.472622
hsa-miR-138-2*	64.8261	82.8841	0.78213	-0.245735	0.271841	0.461435	0.407143	0.298842	0.505283
hsa-miR-496	137.717	145.507	0.946464	-0.0550222	0.272529	0.461696	0.436905	0.236332	0.43724
hsa-miR-320d	769.449	672.667	1.14388	0.134425	0.277553	0.46838	0.484524	0.931863	0.972132
hsa-miR-495	118.159	136.087	0.868264	-0.141259	0.277558	0.46838	0.409524	0.408162	0.604783
hsa-miR-432	11.3188	8.08696	1.39964	0.336216	0.278352	0.468803	0.570238	0.592706	0.753085
hsa-miR-526b*	28.3986	37.5217	0.756856	-0.278582	0.282402	0.4747	0.402381	0.0672204	0.197546
hsa-miR-138	78	69.1594	1.12783	0.120295	0.283174	0.475072	0.602381	0.653213	0.800534
hsa-miR-218-1*	140.464	138.942	1.01095	0.0108928	0.284037	0.475597	0.44881	0.215945	0.412565
hsa-miR-506	82.3261	92.3478	0.891478	-0.114874	0.290082	0.483843	0.404762	0.341106	0.534992
hsa-miR-1292	115.232	106.783	1.07913	0.0761514	0.289832	0.483843	0.595238	0.360327	0.554942
hsa-miR-200b	77.5652	85.029	0.912221	-0.0918731	0.293713	0.488956	0.397619	0.220838	0.417515
hsa-miR-369-5p	40.8406	47.087	0.867344	-0.14232	0.295739	0.491381	0.411905	0.47187	0.665083
hsa-miR-1471	142.464	161.855	0.880193	-0.127614	0.297669	0.49364	0.379762	0.33234	0.529782
hsa-miR-19b-2*	13.8986	26.9275	0.516146	-0.661365	0.300012	0.496571	0.428571	0.591157	0.752223
hsa-miR-9	40.3768	43.5072	0.928048	-0.0746719	0.302669	0.500012	0.411905	0.302679	0.507796
hsa-miR-449b	78.1014	74.2029	1.05254	0.0512054	0.304724	0.502446	0.577381	0.712421	0.837458
hsa-miR-25	7386.5	5427.21	1.36101	0.308229	0.307262	0.505665	0.669048	0.150403	0.327325
hsa-miR-1267	58.8841	62.8986	0.936175	-0.0659527	0.310261	0.50963	0.404762	0.198937	0.394224
hsa-miR-520b	46.0072	44.6087	1.03135	0.0308701	0.311064	0.50998	0.577381	0.219374	0.41657
hsa-miR-26b*	45.0507	33.5797	1.34161	0.293867	0.312994	0.512173	0.564286	0.999811	0.999811
hsa-miR-554	135.175	172.928	0.781685	-0.246304	0.315826	0.51583	0.388095	0.405912	0.604154
hsa-miR-423-5p	4024.45	2614.81	1.5391	0.431198	0.319486	0.519403	0.604762	0.283398	0.487761
hsa-miR-433	118.616	121.348	0.977487	-0.0227701	0.320114	0.519403	0.469048	0.52076	0.697576
hsa-miR-1306	28.4058	43.1014	0.659045	-0.416963	0.319215	0.519403	0.447619	0.837012	0.923599
hsa-miR-645	84.2391	97.913	0.860346	-0.15042	0.320418	0.519403	0.419048	0.904086	0.961043
hsa-miR-548c-3p	76.2319	77.1884	0.987608	-0.0124695	0.322148	0.521229	0.439286	0.352204	0.546391
hsa-miR-548h	28.7536	31.7391	0.905936	-0.0987865	0.325467	0.525615	0.442857	0.417268	0.609138
hsa-miR-548c-5p	24.0145	31.8551	0.753867	-0.282539	0.329556	0.531224	0.413095	0.41748	0.609138
hsa-miR-1287	110.145	97.913	1.12493	0.117717	0.330562	0.531854	0.652381	0.177967	0.366104
hsa-miR-412	74.0435	82.2174	0.900582	-0.104714	0.333081	0.534911	0.421429	0.19084	0.380798
hsa-miR-1304	79.6522	96.7246	0.823494	-0.194199	0.337793	0.541472	0.29881	0.186344	0.377052
hsa-miR-214*	84.2971	96.8696	0.870212	-0.139018	0.340433	0.544692	0.441667	0.543863	0.717963
hsa-miR-28-5p	341.145	327	1.04326	0.0423472	0.341466	0.545336	0.583333	0.205734	0.40125
hsa-miR-1248	85.8043	72.087	1.19029	0.174197	0.343933	0.547252	0.628571	0.87271	0.94022
hsa-miR-323-3p	83.1014	99.6812	0.833673	-0.181915	0.343361	0.547252	0.445238	0.579285	0.745905
hsa-miR-532-3p	2920.68	2614.81	1.11698	0.110626	0.34532	0.548449	0.475	0.516484	0.695225
hsa-miR-219-1-3p	59.5942	69.7391	0.85453	-0.157203	0.346388	0.549136	0.417857	0.417862	0.609138
hsa-miR-637	47.2391	40.3188	1.17164	0.158404	0.349138	0.552482	0.578571	0.392413	0.58862
hsa-miR-519b-3p	51.0217	61.9275	0.823894	-0.193713	0.351641	0.554014	0.390476	0.236077	0.43724
hsa-miR-10a	56.558	73.971	0.764596	-0.268407	0.351721	0.554014	0.388095	0.26274	0.465179
hsa-miR-135b	47.9348	36.5362	1.31198	0.271537	0.35203	0.554014	0.62381	0.182908	0.370968
hsa-miR-302f	3.9058	10.4928	0.372238	-0.988223	0.357555	0.556113	0.388095	0.209995	0.404991
hsa-miR-652	1647.08	1830.7	0.8997	-0.105694	0.357981	0.556113	0.405952	0.572832	0.74202
hsa-miR-194*	92.2029	77.1884	1.19452	0.177742	0.356791	0.556113	0.595238	0.389709	0.58558
hsa-miR-196a	1	10.6667	0.09375	-2.36712	0.355103	0.556113	0.3	0.040515	0.138359
hsa-let-7c*	64.6159	54.2609	1.19084	0.174658	0.359093	0.556113	0.579762	0.856098	0.937425
hsa-miR-206	24.8768	18.029	1.37982	0.321955	0.359156	0.556113	0.563095	0.710008	0.835825
hsa-let-7e*	40.6522	37.4783	1.08469	0.0812913	0.35647	0.556113	0.441667	0.266182	0.469349
hsa-miR-147b	82.2899	75.7391	1.08649	0.0829529	0.355691	0.556113	0.447619	0.126064	0.299228
hsa-miR-518e	122.442	98.6232	1.24151	0.216331	0.357756	0.556113	0.614286	0.430292	0.618589
hsa-miR-1289	149.217	139.101	1.07272	0.0702007	0.363317	0.561549	0.607143	0.369628	0.562251
hsa-miR-1208	125.558	136.725	0.918327	-0.0852014	0.365366	0.563708	0.370238	0.226876	0.427181
hsa-miR-371-3p	65.9855	69.7391	0.946176	-0.0553264	0.366807	0.564922	0.422619	0.292023	0.497649
hsa-miR-453	34.558	41.0435	0.841984	-0.171994	0.369715	0.567377	0.422619	0.111008	0.274031
hsa-miR-31	191.935	196.551	0.976515	-0.0237649	0.369679	0.567377	0.438095	0.720913	0.841714
hsa-miR-1915	711.185	698.254	1.01852	0.0183499	0.370454	0.567504	0.569048	0.296263	0.502053
hsa-miR-1279	26.913	29.3043	0.918398	-0.0851248	0.373457	0.571092	0.430952	0.585271	0.746934
hsa-miR-381	139.414	138.942	1.0034	0.00339077	0.375062	0.571523	0.452381	0.545762	0.717963
hsa-miR-1285	245.601	240.705	1.02034	0.0201392	0.374561	0.571523	0.465476	0.772619	0.881827
hsa-miR-151-5p	5329.91	5742.66	0.928126	-0.0745875	0.376825	0.573198	0.419048	0.414178	0.609138
hsa-miR-15b*	112.167	98.6232	1.13733	0.128679	0.377752	0.573598	0.57619	0.245695	0.445967
hsa-miR-425	11157.2	9519.85	1.172	0.158708	0.380996	0.57751	0.59881	0.187065	0.377627
hsa-miR-338-3p	197.016	177.348	1.1109	0.105174	0.384752	0.58017	0.633333	0.311229	0.514153
hsa-miR-876-3p	38.5217	37.1014	1.03828	0.0375667	0.385039	0.58017	0.555952	0.273394	0.478129
hsa-miR-125b-1*	22.029	25.1014	0.877598	-0.130566	0.385459	0.58017	0.490476	0.416316	0.609138
hsa-miR-93	4980.56	6312.76	0.788967	-0.23703	0.386108	0.58017	0.44881	0.694009	0.830514
hsa-miR-493	64.2101	53.8116	1.19324	0.176672	0.384427	0.58017	0.630952	0.204685	0.400579
hsa-miR-485-3p	91.1594	102.406	0.890178	-0.116333	0.387399	0.581098	0.547619	0.323486	0.524916
hsa-miR-181a*	117.333	99.6812	1.17709	0.163042	0.391154	0.585714	0.561905	0.345641	0.540025
hsa-miR-1323	71.7826	80.5652	0.890988	-0.115425	0.395987	0.591371	0.427381	0.493728	0.682411
hsa-miR-18b*	117.094	114.406	1.0235	0.023227	0.3963	0.591371	0.583333	0.353141	0.546799
hsa-miR-299-5p	57.4638	61.9275	0.927919	-0.0748103	0.398824	0.592146	0.365476	0.0882689	0.235384
hsa-miR-1277	90.2826	87.4203	1.03274	0.0322174	0.398496	0.592146	0.591667	0.333057	0.529947
hsa-miR-150	2113.41	1707.34	1.23784	0.213365	0.399986	0.592146	0.616667	0.174787	0.36302
hsa-miR-373*	36.7246	43.6522	0.841301	-0.172805	0.399441	0.592146	0.383333	0.425376	0.61459
hsa-miR-519a*	208.73	212.471	0.982393	-0.0177637	0.400247	0.592146	0.435714	0.461784	0.652997
hsa-miR-935	58.0145	66.058	0.878236	-0.12984	0.404214	0.595432	0.42381	0.317378	0.522314
hsa-miR-16-2*	168.594	145.13	1.16167	0.149862	0.403246	0.595432	0.6	0.506347	0.689282
hsa-miR-455-5p	36.3986	44.6087	0.815952	-0.2034	0.405914	0.595432	0.405952	0.147694	0.325529
hsa-miR-132	139.11	135.71	1.02505	0.0247408	0.405564	0.595432	0.57619	0.196942	0.391168
hsa-miR-454*	60.4565	42.087	1.43647	0.362187	0.405096	0.595432	0.605952	0.321532	0.524916
hsa-miR-545*	49.0435	60.6087	0.809182	-0.211731	0.406679	0.595543	0.421429	0.394649	0.590947
hsa-miR-204	11.058	14.3768	0.769153	-0.262465	0.409684	0.598928	0.504762	0.841264	0.927108
hsa-miR-548b-5p	13.3768	26.6957	0.501086	-0.690978	0.412403	0.601886	0.346429	0.0323287	0.122509
hsa-miR-770-5p	87.8913	71.1594	1.23513	0.211178	0.416047	0.605159	0.60119	0.334028	0.530514
hsa-miR-146b-5p	206.005	164.391	1.25314	0.225653	0.415529	0.605159	0.585714	0.139089	0.314588
hsa-miR-518d-5p	202.786	247.891	0.818045	-0.200838	0.418236	0.607321	0.42619	0.993191	0.997811
hsa-miR-15b	12164.1	13280.7	0.915927	-0.0878188	0.422405	0.61132	0.39881	0.688481	0.829634
hsa-miR-19b-1*	88.4203	106.783	0.82804	-0.188694	0.422211	0.61132	0.416667	0.329928	0.529559
hsa-miR-378	410.219	305.257	1.34385	0.295537	0.423846	0.612379	0.590476	0.130566	0.3059
hsa-miR-129-5p	75.5072	81.913	0.921798	-0.0814296	0.425694	0.612999	0.440476	0.204926	0.400579
hsa-miR-510	98.587	109.014	0.904347	-0.100542	0.42515	0.612999	0.47381	0.985085	0.994292
hsa-miR-338-5p	69.6449	69.1594	1.00702	0.00699559	0.427284	0.614265	0.466667	0.442541	0.628874
hsa-miR-520d-5p	90.4275	98.4058	0.918925	-0.0845509	0.431662	0.619528	0.422619	0.267907	0.471429
hsa-miR-513c	28.1957	33.5797	0.839663	-0.174754	0.432428	0.619599	0.353571	0.0817774	0.226461
hsa-miR-539	28.5217	31.7391	0.89863	-0.106884	0.435119	0.620253	0.511905	0.911909	0.96341
hsa-miR-19a	2288.6	2336.82	0.979366	-0.0208497	0.434412	0.620253	0.580952	0.283351	0.487761
hsa-miR-200a	132.022	147.522	0.894931	-0.111009	0.436653	0.620253	0.377381	0.300637	0.506336
hsa-miR-200b*	81.971	109.014	0.751928	-0.285115	0.434674	0.620253	0.390476	0.734757	0.853242
hsa-miR-335	452.094	529.737	0.853431	-0.158491	0.436927	0.620253	0.4	0.973735	0.988341
hsa-miR-569	46.942	49.1304	0.955457	-0.0455653	0.437192	0.620253	0.447619	0.418123	0.609138
hsa-miR-1914*	232.094	224.486	1.03389	0.0333322	0.439125	0.621973	0.546429	0.227929	0.427181
hsa-miR-519b-5p	195.029	208.062	0.937362	-0.064686	0.443788	0.62755	0.435714	0.540987	0.716125
hsa-miR-518f*	170.812	151.232	1.12947	0.121747	0.446217	0.62829	0.566667	0.615264	0.769557
hsa-miR-573	77.5652	78.029	0.994056	-0.00596127	0.446493	0.62829	0.422619	0.28242	0.487761
hsa-miR-551b*	95.0942	87.4783	1.08706	0.0834777	0.445176	0.62829	0.557143	0.368201	0.561936
hsa-miR-875-3p	63.7536	62.8986	1.01359	0.0135029	0.448048	0.629452	0.445238	0.416069	0.609138
hsa-miR-1538	101.609	104.246	0.974698	-0.025628	0.450322	0.63162	0.542857	0.326571	0.526413
hsa-miR-520g	81.971	92.3478	0.887633	-0.119196	0.456024	0.638582	0.409524	0.388734	0.585133
hsa-miR-636	235.645	239.23	0.985014	-0.0150996	0.457285	0.639311	0.557143	0.477254	0.669396
hsa-miR-15a	2812.11	2714.24	1.03606	0.0354223	0.461982	0.643794	0.528571	0.935018	0.972132
hsa-miR-627	295.812	230.862	1.28134	0.247904	0.461846	0.643794	0.758333	0.0989479	0.253272
hsa-miR-374b*	56.5652	62.5362	0.904519	-0.100352	0.463611	0.645024	0.434524	0.54704	0.718302
hsa-miR-96	294.077	261.572	1.12427	0.11713	0.468789	0.65118	0.640476	0.305924	0.510267
hsa-miR-411	88.8696	95.3768	0.931773	-0.0706657	0.470402	0.652371	0.435714	0.227727	0.427181
hsa-miR-571	89.1232	85.8116	1.03859	0.0378654	0.472652	0.652816	0.478571	0.533068	0.708571
hsa-miR-1182	40.2971	29.2174	1.37922	0.321515	0.472523	0.652816	0.57619	0.432316	0.619438
hsa-miR-302b*	69.2971	68.5072	1.01153	0.0114636	0.473549	0.652816	0.505952	0.338518	0.533722
hsa-miR-379*	75.7826	86.3913	0.877202	-0.131018	0.473745	0.652816	0.436905	0.475773	0.668404
hsa-miR-220a	85.2754	82.8841	1.02885	0.0284428	0.478334	0.65701	0.558333	0.211271	0.40564
hsa-miR-126	1987.02	2614.81	0.75991	-0.274555	0.479069	0.65701	0.436905	0.813393	0.909148
hsa-miR-514	70.942	81.913	0.866065	-0.143795	0.478479	0.65701	0.383333	0.342941	0.536777
hsa-miR-1260	1555.97	1904.45	0.817018	-0.202095	0.480507	0.657845	0.410714	0.667619	0.813573
hsa-miR-200c*	76.2319	80.2029	0.950488	-0.0507799	0.481201	0.657845	0.407143	0.339738	0.53467
hsa-miR-324-3p	688.629	710.486	0.969237	-0.0312464	0.484898	0.661851	0.47619	0.951443	0.976303
hsa-miR-545	147.536	158.232	0.932405	-0.0699878	0.485737	0.66195	0.414286	0.628243	0.78101
hsa-miR-513a-5p	49.2319	62.8986	0.782719	-0.244982	0.48896	0.664274	0.435714	0.816157	0.911059
hsa-miR-1915*	48.2609	47.5072	1.01586	0.0157388	0.48898	0.664274	0.55	0.718196	0.840815
hsa-miR-641	75.6522	83.8551	0.902178	-0.102944	0.490831	0.665743	0.383333	0.691694	0.830514
hsa-miR-888	86.2971	112.159	0.769415	-0.262125	0.493689	0.668569	0.434524	0.23828	0.439902
hsa-miR-218-2*	97.5725	98.6232	0.989346	-0.0107111	0.498322	0.672839	0.441667	0.258242	0.461203
hsa-miR-507	54.6087	60.6087	0.901004	-0.104245	0.498399	0.672839	0.440476	0.777034	0.883365
hsa-miR-384	143.891	129.406	1.11194	0.106105	0.505742	0.681686	0.554762	0.50886	0.691232
hsa-miR-218	46.0072	60.6087	0.759087	-0.275639	0.511504	0.687308	0.385714	0.112718	0.276105
hsa-miR-155	128.522	116.87	1.0997	0.0950396	0.511104	0.687308	0.609524	0.384078	0.580145
hsa-miR-187	45.5362	38.0725	1.19604	0.179017	0.513494	0.688911	0.589286	0.341181	0.534992
hsa-miR-498	57.5	60.6087	0.948709	-0.0526534	0.516467	0.691825	0.508333	0.776198	0.883365
hsa-miR-92a	16568.3	13280.7	1.24755	0.221179	0.523764	0.699502	0.633333	0.252144	0.452916
hsa-miR-518d-3p	115.232	126.841	0.908478	-0.0959845	0.523817	0.699502	0.47381	0.716235	0.839657
hsa-miR-374a*	82.5652	88.2029	0.936083	-0.0660513	0.52584	0.70112	0.429762	0.940494	0.972921
hsa-miR-1827	54.029	56.4928	0.956388	-0.0445917	0.529062	0.704329	0.433333	0.28302	0.487761
hsa-miR-10b*	135.181	122.261	1.10568	0.100459	0.535282	0.709331	0.592857	0.513732	0.694699
hsa-miR-421	217.319	200.105	1.08602	0.082523	0.53508	0.709331	0.561905	0.769378	0.87929
hsa-miR-541*	24.2029	26.6957	0.906623	-0.0980283	0.534652	0.709331	0.428571	0.85826	0.937425
hsa-miR-141	82.4565	92.3478	0.892891	-0.113291	0.537088	0.710634	0.407143	0.862597	0.937425
hsa-miR-517b	52.5217	45.3043	1.15931	0.147824	0.538855	0.711882	0.569048	0.497185	0.682937
hsa-miR-30b	8291.66	5742.66	1.44387	0.367327	0.544878	0.71874	0.572619	0.714857	0.83918
hsa-miR-548j	17.5942	16.8986	1.04117	0.0403416	0.546997	0.720045	0.511905	0.936127	0.972132
hsa-miR-624	99.4203	99.6812	0.997383	-0.00262047	0.547534	0.720045	0.520238	0.60561	0.763865
hsa-miR-191	9519.85	9519.85	1	0	0.549642	0.721718	0.554762	0.279754	0.486332
hsa-miR-802	126.668	132.493	0.956034	-0.0449618	0.551167	0.72176	0.414286	0.996598	0.999811
hsa-miR-542-5p	147.855	150.87	0.980019	-0.0201831	0.551344	0.72176	0.447619	0.748982	0.867454
hsa-miR-513a-3p	99.3696	92.4928	1.07435	0.0717156	0.553099	0.722961	0.517857	0.877095	0.94255
hsa-miR-608	94.6522	82.7826	1.14338	0.133991	0.55837	0.728749	0.566667	0.489731	0.679268
hsa-miR-409-5p	127.304	121.348	1.04909	0.0479196	0.561456	0.731671	0.57619	0.553261	0.723173
hsa-miR-517a	66.9493	73.971	0.905074	-0.0997381	0.564707	0.7348	0.421429	0.380894	0.576344
hsa-miR-93*	1291.97	931.351	1.3872	0.327285	0.572322	0.742283	0.557143	0.604211	0.763214
hsa-let-7a	2028.02	1469.86	1.37974	0.321893	0.572169	0.742283	0.622619	0.0443666	0.150325
hsa-miR-184	34.3116	37.4783	0.915507	-0.0882777	0.573036	0.742283	0.519048	0.766486	0.878996
hsa-miR-199a-3p	144.964	138.348	1.04782	0.0467128	0.575588	0.744473	0.564286	0.51659	0.695225
hsa-miR-548n	62.9348	69.3043	0.908093	-0.0964086	0.579236	0.748072	0.438095	0.975509	0.988341
hsa-miR-1537	74.1304	64.2029	1.15463	0.143778	0.582346	0.750397	0.579762	0.293275	0.498798
hsa-miR-181d	38.5217	43.5072	0.88541	-0.121705	0.582774	0.750397	0.435714	0.436927	0.623975
hsa-miR-337-5p	77.5652	72.8841	1.06423	0.0622492	0.589046	0.757345	0.485714	0.501541	0.686735
hsa-miR-130a*	122.116	140.406	0.869736	-0.139566	0.591207	0.758994	0.455952	0.788747	0.889657
hsa-miR-301b	196.089	204.757	0.957665	-0.0432577	0.59415	0.76164	0.429762	0.562729	0.73333
hsa-miR-371-5p	60.5725	57.7246	1.04933	0.0481563	0.59956	0.767436	0.533333	0.401975	0.599838
hsa-miR-548d-3p	74.3188	79.4928	0.934913	-0.0673014	0.602409	0.769306	0.492857	0.823467	0.916652
hsa-miR-1274b	976.183	946.636	1.03121	0.0307355	0.602801	0.769306	0.532143	0.188011	0.378652
hsa-miR-579	69.9348	71.1594	0.98279	-0.0173596	0.60663	0.77305	0.461905	0.330361	0.529559
hsa-miR-632	55.471	57.8261	0.959273	-0.0415794	0.608895	0.774794	0.47619	0.942518	0.972921
hsa-miR-7-2*	54.0725	46.1449	1.1718	0.158538	0.616515	0.775709	0.558333	0.620704	0.773865
hsa-miR-1204	21.0507	26.3768	0.798077	-0.22555	0.614053	0.775709	0.483333	0.735724	0.853242
hsa-miR-921	101.362	94.6957	1.0704	0.0680333	0.613308	0.775709	0.522619	0.578161	0.745905
hsa-miR-520a-5p	150.783	138.942	1.08522	0.0817823	0.616213	0.775709	0.564286	0.583974	0.746934
hsa-miR-668	81.5362	74.4638	1.09498	0.0907348	0.613997	0.775709	0.557143	0.77443	0.882728
hsa-miR-147	65.6957	59.2029	1.10967	0.104062	0.615714	0.775709	0.590476	0.905108	0.961043
hsa-miR-373	8.18841	4.86957	1.68155	0.519715	0.615551	0.775709	0.54881	0.615467	0.769557
hsa-miR-1296	97.2319	83.8551	1.15952	0.148009	0.616796	0.775709	0.621429	0.93593	0.972132
hsa-miR-299-3p	25.7826	25.942	0.993855	-0.00616421	0.625114	0.785026	0.445238	0.800389	0.899267
hsa-miR-567	111.529	117.42	0.949827	-0.0514752	0.627193	0.786494	0.470238	0.863151	0.937425
hsa-miR-610	60.1159	65.9275	0.911849	-0.0922811	0.629721	0.78852	0.440476	0.589792	0.751593
hsa-miR-523*	195.683	196.957	0.993534	-0.00648715	0.631723	0.788784	0.446429	0.915462	0.96341
hsa-miR-615-3p	53.5652	53.8116	0.995421	-0.00458902	0.631757	0.788784	0.480952	0.597067	0.757512
hsa-miR-128	602.923	642.583	0.93828	-0.063707	0.633447	0.789752	0.470238	0.967132	0.98538
hsa-let-7g*	189.072	188.638	1.0023	0.0023022	0.643127	0.79267	0.558333	0.566412	0.737018
hsa-miR-548f	65.2681	75.2754	0.867058	-0.142649	0.642484	0.79267	0.402381	0.375442	0.569091
hsa-miR-205	107.833	103.304	1.04384	0.0429074	0.641696	0.79267	0.511905	0.890888	0.951455
hsa-miR-330-5p	59.587	45.3043	1.31526	0.274034	0.639677	0.79267	0.542857	0.33833	0.533722
hsa-miR-1224-3p	194.538	127.855	1.52155	0.41973	0.641684	0.79267	0.630952	0.3502	0.545176
hsa-miR-485-5p	59.9275	62.8986	0.952765	-0.048387	0.637687	0.79267	0.469048	0.873839	0.94022
hsa-miR-152	267.649	241.964	1.10615	0.100887	0.642398	0.79267	0.547619	0.307224	0.511355
hsa-miR-182*	101.913	87.4203	1.16578	0.153393	0.64295	0.79267	0.567857	0.541238	0.716125
hsa-miR-519c-5p	194.98	174.551	1.11704	0.110682	0.648051	0.797511	0.57381	0.441017	0.628022
hsa-miR-549	96.3623	106.087	0.908333	-0.0961439	0.648901	0.797511	0.478571	0.900717	0.960765
hsa-miR-561	81.0942	83.7826	0.967912	-0.032614	0.6506	0.798464	0.529762	0.49964	0.68522
hsa-miR-431*	44.2681	49.1304	0.901032	-0.104214	0.654013	0.799247	0.459524	0.273928	0.478129
hsa-miR-1236	46.3043	37.5217	1.23407	0.210315	0.654003	0.799247	0.561905	0.182479	0.370968
hsa-miR-1308	56.6159	70.4348	0.803807	-0.218397	0.652826	0.799247	0.435714	0.577554	0.745905
hsa-miR-586	42.587	60.6087	0.702654	-0.35289	0.655813	0.800315	0.35	0.427	0.615907
hsa-miR-758	83.1014	91.8551	0.904702	-0.10015	0.661262	0.805826	0.442857	0.91222	0.96341
hsa-miR-331-5p	79.8768	70.7536	1.12894	0.121282	0.662397	0.806071	0.528571	0.935707	0.972132
hsa-miR-424*	190.167	173.13	1.0984	0.0938556	0.664402	0.807375	0.571429	0.375235	0.569091
hsa-miR-23a	3983.39	3453.4	1.15347	0.142773	0.665398	0.807449	0.640476	0.299727	0.50579
hsa-miR-1197	73.8261	74.9565	0.984919	-0.0151961	0.6686	0.810197	0.521429	0.418782	0.609138
hsa-miR-618	64.9058	53.8116	1.20617	0.187448	0.672802	0.813971	0.588095	0.30246	0.507796
hsa-miR-661	57.971	50.6667	1.14416	0.134675	0.673599	0.813971	0.492857	0.631313	0.783699
hsa-miR-1264	53.6087	56.4928	0.948948	-0.0524011	0.677735	0.815547	0.544048	0.756094	0.871254
hsa-miR-452	92.6159	82.2174	1.12648	0.119094	0.676895	0.815547	0.519048	0.361238	0.555355
hsa-miR-660	541.471	526.199	1.02902	0.0286095	0.677005	0.815547	0.508333	0.676335	0.819961
hsa-miR-101	778.946	805.859	0.966603	-0.0339671	0.682055	0.818291	0.519048	0.857063	0.937425
hsa-miR-520a-3p	22.4203	20.029	1.11939	0.112786	0.682677	0.818291	0.542857	0.368357	0.561936
hsa-miR-186*	149.464	158.522	0.94286	-0.0588377	0.682856	0.818291	0.492857	0.990994	0.99685
hsa-miR-612	114.58	106.783	1.07302	0.0704757	0.687018	0.822137	0.546429	0.791247	0.891313
hsa-miR-563	48.3986	46.913	1.03167	0.0311741	0.689813	0.824341	0.470238	0.9052	0.961043
hsa-let-7f	919.612	672.667	1.36711	0.312702	0.690896	0.824494	0.55119	0.100664	0.255153
hsa-miR-139-3p	112.942	102.232	1.10476	0.0996311	0.692533	0.825309	0.621429	0.502334	0.686735
hsa-miR-609	6.08696	3.62319	1.68	0.518794	0.694061	0.82599	0.528571	0.765647	0.878996
hsa-miR-339-3p	337.188	297.486	1.13346	0.125276	0.697496	0.828936	0.57381	0.871452	0.94022
hsa-miR-1276	69.0072	74.4638	0.926722	-0.0761012	0.698984	0.829563	0.457143	0.956301	0.978962
hsa-miR-548k	41.0435	53.8116	0.762726	-0.270857	0.703319	0.831337	0.445238	0.613869	0.769557
hsa-miR-518f	95.4783	99.6812	0.957837	-0.0430781	0.705104	0.831337	0.519048	0.640989	0.790035
hsa-miR-665	156.522	156.116	1.0026	0.00259596	0.704687	0.831337	0.542857	0.656686	0.80365
hsa-miR-578	23.7246	25.942	0.914525	-0.0893503	0.705289	0.831337	0.469048	0.988934	0.99685
hsa-miR-1269	77.8406	76.7246	1.01454	0.01444	0.703556	0.831337	0.527381	0.651627	0.799725
hsa-miR-329	126.659	117.42	1.07868	0.075742	0.708339	0.832131	0.477381	0.633078	0.784762
hsa-miR-521	68.8551	69.3043	0.993517	-0.00650375	0.708852	0.832131	0.478571	0.922951	0.96893
hsa-miR-23b*	61.9783	68.7536	0.901454	-0.103746	0.707851	0.832131	0.435714	0.804405	0.90236
hsa-miR-302c	48.2609	50.6667	0.952517	-0.0486472	0.712384	0.83401	0.441667	0.701029	0.830514
hsa-miR-141*	133.841	136.087	0.9835	-0.0166379	0.711618	0.83401	0.495238	0.914709	0.96341
hsa-miR-526b	70.8333	66.058	1.07229	0.069797	0.715504	0.834422	0.475	0.709945	0.835825
hsa-miR-557	50.2971	55.7681	0.901897	-0.103255	0.715633	0.834422	0.478571	0.695386	0.830514
hsa-miR-376a	140.833	131.667	1.06962	0.0673037	0.715206	0.834422	0.553571	0.694332	0.830514
hsa-miR-125b-2*	45.0942	60.6087	0.744022	-0.295685	0.717222	0.835148	0.414286	0.325176	0.525145
hsa-miR-767-3p	59.7391	64.4058	0.927543	-0.0752164	0.720049	0.837311	0.441667	0.42975	0.618589
hsa-miR-30d*	96.087	107.159	0.896673	-0.109064	0.727	0.843164	0.439286	0.805231	0.90236
hsa-miR-943	78.3043	74.2029	1.05527	0.0537999	0.727034	0.843164	0.567857	0.509624	0.691232
hsa-miR-517c	38.9275	30.2029	1.28887	0.253764	0.742547	0.860001	0.546429	0.365776	0.561332
hsa-miR-302d	20.3623	27.2899	0.74615	-0.292829	0.744757	0.861406	0.441667	0.514592	0.694699
hsa-miR-134	57.9565	69.1594	0.838013	-0.176721	0.745922	0.8616	0.432143	0.420614	0.610774
hsa-miR-450a	39.0435	30.8696	1.26479	0.234905	0.747567	0.862347	0.536905	0.52961	0.705059
hsa-miR-324-5p	471.696	501.587	0.940407	-0.061443	0.748692	0.862493	0.475	0.975758	0.988341
hsa-miR-488	20.2971	17.2174	1.17887	0.164558	0.754627	0.865867	0.585714	0.494467	0.682411
hsa-miR-518c*	92.0797	97.913	0.940423	-0.0614252	0.753543	0.865867	0.446429	0.998583	0.999811
hsa-miR-556-3p	15.0072	11.8406	1.26744	0.237001	0.754447	0.865867	0.494048	0.865898	0.937513
hsa-miR-302e	46.1377	40.3188	1.14432	0.134811	0.756803	0.867212	0.563095	0.780275	0.885884
hsa-miR-129*	76.0435	88.2029	0.862143	-0.148335	0.760204	0.868805	0.45	0.699014	0.830514
hsa-miR-145*	125.739	126.609	0.993132	-0.00689183	0.760183	0.868805	0.516667	0.859349	0.937425
hsa-miR-200a*	136.879	129.391	1.05787	0.0562534	0.762981	0.870826	0.422619	0.505604	0.689282
hsa-miR-10b	83.4203	88.2029	0.945777	-0.0557483	0.765426	0.871954	0.466667	0.829879	0.919842
hsa-miR-10a*	85.2754	76.7246	1.11145	0.105663	0.765987	0.871954	0.542857	0.730014	0.850044
hsa-miR-920	52.3913	50.5217	1.03701	0.0363369	0.767104	0.872076	0.545238	0.965661	0.985042
hsa-miR-190	16.2319	25.1014	0.646651	-0.435948	0.768184	0.872157	0.446429	0.609206	0.766162
hsa-miR-30c-1*	96.2174	78.029	1.2331	0.20953	0.772252	0.875625	0.492857	0.687501	0.82961
hsa-miR-1183	107.304	113.29	0.947166	-0.0542805	0.774332	0.876832	0.475	0.308018	0.511355
hsa-miR-133b	50.6739	46.913	1.08017	0.0771155	0.77571	0.877243	0.516667	0.674876	0.819961
hsa-miR-197	595.37	473.529	1.2573	0.228969	0.781003	0.879774	0.613095	0.482352	0.672181
hsa-miR-519c-3p	76.3478	82.2174	0.928609	-0.0740673	0.780412	0.879774	0.463095	0.931403	0.972132
hsa-miR-581	31.558	37.1014	0.850586	-0.16183	0.779414	0.879774	0.390476	0.0996487	0.253972
hsa-miR-1207-3p	52.7029	57.8261	0.911404	-0.0927696	0.783973	0.881969	0.464286	0.528094	0.705059
hsa-miR-30c-2*	41.9058	37.5217	1.11684	0.110504	0.785026	0.882006	0.522619	0.864732	0.937425
hsa-miR-449a	10.3623	17.6812	0.586066	-0.534324	0.790839	0.887383	0.395238	0.347351	0.541717
hsa-miR-504	56.3261	53.8116	1.04673	0.0456688	0.792108	0.887655	0.507143	0.854655	0.937425
hsa-miR-1257	23.2826	29.3043	0.79451	-0.230029	0.793986	0.888606	0.442857	0.727795	0.848603
hsa-miR-576-5p	28.4058	28.4783	0.997455	-0.00254777	0.795543	0.889197	0.529762	0.261032	0.464057
hsa-miR-887	169.478	154.362	1.09793	0.0934221	0.799494	0.89204	0.538095	0.703485	0.831479
hsa-miR-617	51.1377	57.7246	0.88589	-0.121162	0.800151	0.89204	0.497619	0.479477	0.670684
hsa-miR-892b	58.5507	60.6087	0.966045	-0.0345449	0.803848	0.892827	0.49881	0.939238	0.972921
hsa-miR-143	288.48	251.862	1.14539	0.135743	0.802572	0.892827	0.577381	0.830413	0.919842
hsa-miR-520f	19.4783	17.2174	1.13131	0.123379	0.804991	0.892827	0.503571	0.519667	0.697576
hsa-miR-29b-1*	21.6014	25.9565	0.832217	-0.183662	0.804879	0.892827	0.492857	0.710064	0.835825
hsa-miR-551b	94.7536	68.7536	1.37816	0.320751	0.819186	0.907406	0.503571	0.699461	0.830514
hsa-miR-520c-5p	184.304	173.13	1.06454	0.0625432	0.821461	0.907598	0.52381	0.82435	0.916652
hsa-miR-591	96.0507	92.2319	1.0414	0.0405705	0.821342	0.907598	0.535714	0.956099	0.978962
hsa-miR-320b	2541.43	1904.45	1.33447	0.288537	0.824019	0.909262	0.55	0.98218	0.993681
hsa-miR-494	98.587	96.7246	1.01925	0.0190708	0.825616	0.909863	0.504762	0.912747	0.96341
hsa-miR-92a-1*	42.7536	44.6087	0.958415	-0.0424749	0.827874	0.911189	0.469048	0.973689	0.988341
hsa-miR-16-1*	132.732	127.232	1.04323	0.0423199	0.83059	0.913014	0.528571	0.860388	0.937425
hsa-miR-423-3p	1245.45	1291.97	0.963994	-0.0366698	0.840242	0.920112	0.478571	0.822288	0.916652
hsa-miR-181a	919.612	672.667	1.36711	0.312702	0.839711	0.920112	0.59881	0.244788	0.445967
hsa-miR-649	45.6667	45.3043	1.008	0.00796563	0.838637	0.920112	0.495238	0.636011	0.786142
hsa-miR-522*	191.333	195.449	0.978941	-0.0212838	0.847093	0.926441	0.497619	0.925965	0.970915
hsa-miR-1205	114.406	104.246	1.09746	0.0929946	0.853304	0.928532	0.535714	0.857038	0.937425
hsa-miR-219-2-3p	29.8623	24.3478	1.22649	0.204155	0.851787	0.928532	0.555952	0.135469	0.310914
hsa-miR-548d-5p	9.21014	10.6667	0.863451	-0.146818	0.853095	0.928532	0.507143	0.836369	0.923599
hsa-miR-577	38.8406	43.5072	0.892738	-0.113462	0.85222	0.928532	0.461905	0.668715	0.81376
hsa-miR-22	4863.29	5427.21	0.896094	-0.10971	0.857959	0.932423	0.465476	0.699566	0.830514
hsa-miR-1910	49.8623	68.5072	0.72784	-0.317674	0.864555	0.938412	0.416667	0.468616	0.661575
hsa-miR-219-5p	84.2391	72.087	1.16858	0.155786	0.868	0.940968	0.585714	0.940055	0.972921
hsa-miR-526a	180.667	202.181	0.893588	-0.11251	0.87162	0.943388	0.42381	0.660573	0.806311
hsa-miR-124*	146.783	145.507	1.00876	0.00872675	0.872845	0.943388	0.5	0.930923	0.972132
hsa-miR-95	41.1232	40.0725	1.02622	0.0258827	0.873507	0.943388	0.502381	0.760039	0.874399
hsa-miR-640	156.42	159.449	0.981003	-0.0191793	0.877103	0.946088	0.505952	0.905667	0.961043
hsa-miR-519d	84.5362	92.1014	0.91786	-0.0857105	0.878277	0.946174	0.472619	0.52035	0.697576
hsa-miR-136	71.5362	67.9565	1.05268	0.0513359	0.88024	0.946782	0.480952	0.676658	0.819961
hsa-miR-888*	55.9928	61.9275	0.904166	-0.100743	0.881033	0.946782	0.491667	0.536867	0.712523
hsa-miR-630	73.1884	70.3188	1.04081	0.0399973	0.882359	0.947028	0.571429	0.245148	0.445967
hsa-miR-1237	122.703	123.884	0.990466	-0.00958014	0.886072	0.949369	0.490476	0.906539	0.961043
hsa-miR-26a	6166.92	6641.31	0.92857	-0.0741099	0.887199	0.949369	0.428571	0.473179	0.665841
hsa-miR-325	93.4058	83.8551	1.1139	0.107863	0.887836	0.949369	0.52381	0.950486	0.976303
hsa-miR-193b	123.254	117.42	1.04968	0.0484845	0.890865	0.951431	0.529762	0.783865	0.887235
hsa-miR-382	31.0145	36.5362	0.848869	-0.16385	0.894092	0.953698	0.52619	0.324003	0.524916
hsa-miR-377*	14.442	23.2174	0.622035	-0.474759	0.90227	0.954382	0.461905	0.582695	0.746934
hsa-miR-222	523.077	521.388	1.00324	0.00323479	0.899762	0.954382	0.516667	0.525661	0.703051
hsa-miR-708	83.8116	87.4203	0.95872	-0.0421561	0.90357	0.954382	0.496429	0.784546	0.887235
hsa-miR-122	31.4855	37.4783	0.840101	-0.174234	0.897852	0.954382	0.508333	0.863774	0.937425
hsa-miR-194	4980.56	5427.21	0.917703	-0.0858819	0.900765	0.954382	0.45119	0.941423	0.972921
hsa-miR-532-5p	340.667	278.428	1.22354	0.201747	0.902482	0.954382	0.57381	0.422944	0.6121
hsa-miR-335*	17.4275	30.029	0.580357	-0.544112	0.89724	0.954382	0.447619	0.480502	0.670684
hsa-miR-296-3p	92.5362	104.246	0.887669	-0.119157	0.90354	0.954382	0.509524	0.613331	0.769557
hsa-miR-21*	134.928	146.377	0.921782	-0.0814463	0.910552	0.958925	0.484524	0.734206	0.853242
hsa-miR-548e	73.2319	73.971	0.990008	-0.0100424	0.910788	0.958925	0.533333	0.999171	0.999811
hsa-miR-744*	100.703	82.2174	1.22484	0.202808	0.911201	0.958925	0.510714	0.948958	0.976071
hsa-miR-551a	66.3913	72.8841	0.910917	-0.0933038	0.913768	0.95929	0.497619	0.584528	0.746934
hsa-miR-515-3p	21.1594	17.6812	1.19672	0.179586	0.913055	0.95929	0.502381	0.529069	0.705059
hsa-miR-34b*	75.6087	78.029	0.968982	-0.0315091	0.918492	0.963053	0.496429	0.80801	0.904301
hsa-miR-642	64.0435	61.3913	1.0432	0.042294	0.919582	0.963053	0.478571	0.490582	0.679268
hsa-miR-1185	33.1739	33.8841	0.979042	-0.0211808	0.925959	0.96607	0.466667	0.634974	0.785986
hsa-miR-492	127.464	127.232	1.00182	0.00182087	0.927078	0.96607	0.485714	0.964784	0.985042
hsa-miR-323-5p	50.0435	47.087	1.06279	0.0608962	0.928934	0.96607	0.516667	0.751915	0.869685
hsa-miR-320c	710.486	626.275	1.13446	0.126158	0.929171	0.96607	0.55119	0.432085	0.619438
hsa-miR-548m	12.6667	14.2174	0.890928	-0.115492	0.926266	0.96607	0.504762	0.828899	0.919842
hsa-miR-105	70.4928	72.1159	0.977492	-0.0227652	0.929108	0.96607	0.480952	0.888507	0.950087
hsa-miR-597	113.022	120.348	0.939126	-0.0628059	0.932019	0.966704	0.461905	0.991081	0.99685
hsa-miR-1244	1	1	1	0	0.931185	0.966704	0.480952	0.719678	0.84141
hsa-miR-548b-3p	74.7246	74.9565	0.996906	-0.00309838	0.936243	0.969921	0.495238	0.787606	0.889532
hsa-miR-890	59.8261	53.8116	1.11177	0.105953	0.942593	0.972999	0.497619	0.883519	0.948274
hsa-miR-148b*	68.8188	65.9275	1.04386	0.0429214	0.941852	0.972999	0.533333	0.873743	0.94022
hsa-miR-133a	102.232	94.8696	1.0776	0.0747407	0.940991	0.972999	0.532143	0.964303	0.985042
hsa-miR-663b	113.457	115.797	0.979787	-0.0204198	0.949128	0.975482	0.490476	0.646664	0.794762
hsa-miR-195*	82.3406	78.029	1.05526	0.0537837	0.949561	0.975482	0.507143	0.434813	0.621985
hsa-miR-509-3p	18.7246	19.2609	0.97216	-0.0282354	0.950643	0.975482	0.469048	0.691447	0.830514
hsa-miR-873	98.4058	99.6812	0.987206	-0.012877	0.947202	0.975482	0.486905	0.680613	0.822447
hsa-let-7b*	27.6957	27.2899	1.01487	0.0147604	0.948097	0.975482	0.486905	0.40914	0.604783
hsa-miR-553	38.3333	29.2174	1.312	0.271556	0.954175	0.977945	0.535714	0.984873	0.994292
hsa-miR-518b	159.464	156.696	1.01767	0.0175113	0.95834	0.981049	0.530952	0.94818	0.976071
hsa-miR-1911	75.8696	78.3768	0.96801	-0.0325125	0.96223	0.982703	0.5	0.49023	0.679268
hsa-miR-127-3p	93.3188	104.246	0.895176	-0.110735	0.961295	0.982703	0.507143	0.867305	0.937861
hsa-miR-340	235.784	234.688	1.00467	0.00465537	0.965364	0.98474	0.504762	0.974082	0.988341
hsa-miR-146a*	151.754	143.29	1.05907	0.0573888	0.969696	0.984773	0.511905	0.55893	0.72948
hsa-miR-548g	82.7754	78.029	1.06083	0.0590501	0.96866	0.984773	0.514286	0.797044	0.896674
hsa-miR-188-5p	168.232	170.725	0.985399	-0.0147087	0.969956	0.984773	0.461905	0.863871	0.937425
hsa-miR-555	76.0435	71.1594	1.06864	0.0663825	0.967228	0.984773	0.570238	0.834086	0.922727
hsa-miR-1225-3p	178.551	164.391	1.08613	0.0826231	0.981755	0.988621	0.527381	0.888029	0.950087
hsa-miR-185	26436.2	26436.2	1	0	0.978247	0.988621	0.495238	0.914131	0.96341
hsa-miR-99a*	55.0797	57.8261	0.952506	-0.0486586	0.979522	0.988621	0.50119	0.948817	0.976071
hsa-miR-27b	224.486	227.79	0.985494	-0.0146124	0.978449	0.988621	0.511905	0.768104	0.878996
hsa-miR-497*	157.754	156.116	1.01049	0.0104355	0.980674	0.988621	0.483333	0.927495	0.97134
hsa-miR-302a*	79.3478	80.5652	0.984889	-0.015226	0.980412	0.988621	0.496429	0.692277	0.830514
hsa-miR-508-3p	20.8043	23.2174	0.896067	-0.10974	0.979445	0.988621	0.452381	0.624335	0.777271
hsa-miR-552	53.4348	45.1884	1.18249	0.167621	0.990475	0.99624	0.519048	0.582973	0.746934
hsa-miR-1238	32.2826	35.8261	0.901092	-0.104148	0.997338	0.998493	0.560714	0.618169	0.771818
hsa-miR-487b	107.659	99.6812	1.08004	0.076996	0.995632	0.998493	0.52619	0.8628	0.937425
hsa-miR-511	71.3188	69.1594	1.03122	0.0307463	0.995409	0.998493	0.52381	0.601724	0.761186
hsa-miR-616*	83.1014	67.9565	1.22286	0.201194	0.996436	0.998493	0.578571	0.479765	0.670684
hsa-miR-376c	125.159	132.493	0.944651	-0.0569397	0.999732	0.999732	0.488095	0.920989	0.968047
